# Supplementary material for: Genetic studies in Drosophila and humans support a model for the concerted function of CISD2, PPT1 and CLN3 in disease
Source: Biol Open. 2014 Apr 4;3(5):342–52. doi: 10.1242/bio.20147559 (PMC4021356; doi:10.1242/bio.20147559)
Supplement: Supplementary Material [file supp_bio.20147559_Jones_Table_S6_All_MSpIn_interactors_all_species.xls]

## Sheet: Sheet1
Organism	Gene 1	Gene 2	Weight	Network group	Networks/Citation
C. elegans	aat-4	cln-3.1	0.0661985	Co-expression	Falk-Morgan-2008; Honjoh-Nishida-2009; Lewis-Jackson-2009; McElwee-Gems-2004; Phirke-Swoboda-2011; van der Linden-Sengupta-2010
C. elegans	aat-4	cln-3.3	0.0249581	Co-expression	Kirienko-Fay-2007; van der Linden-Sengupta-2010
C. elegans	asp-4	cln-3.1	0.480331	Predicted	Lee-Marcotte-2010 Co-citation human2worm
C. elegans	asp-4	cln-3.2	0.480331	Predicted	Lee-Marcotte-2010 Co-citation human2worm
C. elegans	asp-4	cln-3.3	0.480331	Predicted	Lee-Marcotte-2010 Co-citation human2worm
C. elegans	C35A11.4	cln-3.1	0.0648182	Co-expression	Baugh-Sternberg-2009; Falk-Morgan-2008; Greer-Brunet-2010; Honjoh-Nishida-2009; Lewis-Jackson-2009; van der Linden-Sengupta-2010
C. elegans	cln-3.1	cln-3.2	0.5	Other	Lee-Marcotte-2010 Co-citation
C. elegans	cln-3.1	cln-3.2	1.08579	Shared&nbsp;protein&nbsp;domains	INTERPRO; PFAM
C. elegans	cln-3.1	cln-3.3	0.0395494	Co-expression	Greer-Brunet-2010; Lewis-Jackson-2009; McElwee-Gems-2004; van der Linden-Sengupta-2010
C. elegans	cln-3.1	cln-3.3	0.5	Other	Lee-Marcotte-2010 Co-citation
C. elegans	cln-3.1	cln-3.3	0.841139	Shared&nbsp;protein&nbsp;domains	INTERPRO; PFAM
C. elegans	cln-3.3	cln-3.2	0.5	Other	Lee-Marcotte-2010 Co-citation
C. elegans	cln-3.3	cln-3.2	0.841139	Shared&nbsp;protein&nbsp;domains	INTERPRO; PFAM
C. elegans	ctns-1	cln-3.1	0.110531	Predicted	Stuart-Kim-2003
C. elegans	ctns-1	cln-3.2	0.0150942	Co-expression	Falk-Morgan-2008
C. elegans	ctns-1	cln-3.2	0.110531	Predicted	Stuart-Kim-2003
C. elegans	ctns-1	cln-3.3	0.224382	Predicted	Lee-Marcotte-2010 Co-expression yeast2worm; Stuart-Kim-2003
C. elegans	E04F6.6	cln-3.3	0.396089	Shared&nbsp;protein&nbsp;domains	INTERPRO
C. elegans	exo-1	cln-3.1	0.504806	Predicted	Lee-Marcotte-2010 Co-expression yeast2worm
C. elegans	exo-1	cln-3.2	0.458855	Predicted	Lee-Marcotte-2010 Co-expression yeast2worm
C. elegans	exo-1	cln-3.3	0.298793	Predicted	Lee-Marcotte-2010 Co-expression yeast2worm
C. elegans	K12H4.5	W02B12.15	0.0585298	Co-expression	Baugh-Hunter-2005; Baugh-Sternberg-2009; Clark-Miska-2010; Falk-Morgan-2008; Von Stetina-Miller-2007; van der Linden-Sengupta-2010
C. elegans	lpd-5	cln-3.1	0.0191278	Co-expression	Lewis-Jackson-2009; Von Stetina-Miller-2007
C. elegans	lpd-5	cln-3.3	0.0260583	Co-expression	Lewis-Jackson-2009; Phirke-Swoboda-2011
C. elegans	lpd-5	W02B12.15	0.055319	Co-expression	Baugh-Sternberg-2009; Clark-Miska-2010; Honjoh-Nishida-2009; Jans-Meyer-2009; van der Linden-Sengupta-2010
C. elegans	M88.7	W02B12.15	0.00824165	Co-expression	Von Stetina-Miller-2007
C. elegans	M88.7	W02B12.15	1	Shared&nbsp;protein&nbsp;domains	INTERPRO; PFAM
C. elegans	mboa-1	cln-3.1	0.335807	Predicted	Stuart-Kim-2003
C. elegans	mboa-1	cln-3.2	0.335807	Predicted	Stuart-Kim-2003
C. elegans	mboa-1	cln-3.3	0.335807	Predicted	Stuart-Kim-2003
C. elegans	mboa-2	cln-3.1	0.335807	Predicted	Stuart-Kim-2003
C. elegans	mboa-2	cln-3.2	0.335807	Predicted	Stuart-Kim-2003
C. elegans	mboa-2	cln-3.3	0.335807	Predicted	Stuart-Kim-2003
C. elegans	odc-1	cln-3.3	0.00877918	Co-expression	Fox-Miller-2007 A
C. elegans	odc-1	cln-3.3	0.154209	Shared&nbsp;protein&nbsp;domains	INTERPRO
C. elegans	pdhk-2	cln-3.1	0.0152724	Co-expression	Grishok-Sharp-2008
C. elegans	pdhk-2	cln-3.1	0.155047	Predicted	Stuart-Kim-2003
C. elegans	pdhk-2	cln-3.2	0.155047	Predicted	Stuart-Kim-2003
C. elegans	pdhk-2	cln-3.3	0.155047	Predicted	Stuart-Kim-2003
C. elegans	pdk-1	ppt-1	0.464338	Predicted	I2D-IntAct-Mouse2Worm
C. elegans	R53.1	cln-3.1	0.173004	Predicted	Lee-Marcotte-2010 Co-expression human2worm
C. elegans	R53.1	cln-3.2	0.0274418	Co-expression	Falk-Morgan-2008; Fox-Miller-2007 A
C. elegans	R53.1	cln-3.3	0.153471	Predicted	Lee-Marcotte-2010 Co-expression human2worm
C. elegans	T05C3.6	cln-3.1	0.0336596	Co-expression	Greer-Brunet-2010; Honjoh-Nishida-2009; Lewis-Jackson-2009
C. elegans	T05C3.6	cln-3.3	0.057836	Co-expression	Jans-Meyer-2009; Kirienko-Fay-2007; Lewis-Jackson-2009; Troemel-Kim-2006
C. elegans	tsp-8	cln-3.1	0.00727806	Co-expression	Kim-Kimble-2010
C. elegans	tsp-8	cln-3.1	0.233792	Predicted	Lee-Marcotte-2010 Co-expression human2worm
C. elegans	tsp-8	cln-3.3	0.225767	Predicted	Lee-Marcotte-2010 Co-expression human2worm
C. elegans	Y49E10.18	cln-3.1	0.0382537	Co-expression	Baugh-Hunter-2005; Lewis-Jackson-2009; van der Linden-Sengupta-2010
C. elegans	Y49E10.18	cln-3.3	0.037543	Co-expression	Baugh-Sternberg-2009; Lewis-Jackson-2009; van der Linden-Sengupta-2010
C. elegans	Y67D2.3	W02B12.15	0.0170042	Co-expression	Falk-Morgan-2008; Kim-Kimble-2010
C. elegans	Y67D2.3	W02B12.15	1	Shared&nbsp;protein&nbsp;domains	INTERPRO; PFAM
C. elegans	yif-1	cln-3.1	0.582277	Predicted	Lee-Marcotte-2010 Co-citation yeast2worm
C. elegans	yif-1	cln-3.2	0.0115752	Co-expression	Greer-Brunet-2010
C. elegans	yif-1	cln-3.2	0.537669	Predicted	Lee-Marcotte-2010 Co-citation yeast2worm
C. elegans	yif-1	cln-3.3	0.609807	Predicted	Lee-Marcotte-2010 Co-citation yeast2worm
Drosophila	CG11679	Ppt1	0.064926	Co-expression	Jordan-Mackay-2007; Morozova-Mackay-2006; Pal-Wu-2008; Zhao-Haddad-2010
Drosophila	CG13220	cisd2	0.0693226	Co-expression	Baker-Russell-2007; Innocenti-Morrow-2010; Qin-Rubin-2007; Sørensen-Loeschcke-2005
Drosophila	CG13220	cisd2	0.00369608	Physical&nbsp;interactions	Guruharsha-Artavanis-Tsakonas-2011 B
Drosophila	CG13220	Ppt1	0.325697	Physical&nbsp;interactions	Guruharsha-Artavanis-Tsakonas-2011 A
Drosophila	cisd2	Ppt1	0.00361429	Physical&nbsp;interactions	Guruharsha-Artavanis-Tsakonas-2011 B
Drosophila	CG17593	cisd2	0.0143779	Co-expression	Zhao-Haddad-2010
Drosophila	CG17593	cisd2	0.0238034	Co-localization	Chintapalli-Dow-2007
Drosophila	CG17593	cisd2	0.00394267	Physical&nbsp;interactions	Guruharsha-Artavanis-Tsakonas-2011 B
Drosophila	CG17593	cln3	0.245969	Predicted	I2D-BioGRID-Human2Fly
Drosophila	CG17593	Ppt1	0.0161891	Co-expression	Jordan-Mackay-2007
Drosophila	CG17593	Ppt1	0.00232204	Physical&nbsp;interactions	Guruharsha-Artavanis-Tsakonas-2011 B
Drosophila	CG18177	Ppt1	0.280851	Genetic&nbsp;interactions	Yu-Finley-2008
Drosophila	CG2135	cisd2	0.0464215	Co-expression	Edwards-Mackay-2006; Innocenti-Morrow-2010; Sørensen-Loeschcke-2005
Drosophila	CG2135	Ppt1	0.0202163	Co-expression	Qin-Rubin-2007
Drosophila	CG2135	Ppt1	0.0131395	Co-localization	Chintapalli-Dow-2007
Drosophila	CG30410	cisd2	0.0728591	Co-expression	Edwards-Mackay-2006; Jordan-Mackay-2007; Lundberg-Larsson-2012; Pal-Wu-2008; Sambandan-Mackay-2008
Drosophila	CG30410	cisd2	0.000849133	Physical&nbsp;interactions	Guruharsha-Artavanis-Tsakonas-2011 B
Drosophila	CG31548	cisd2	0.0500964	Co-expression	Fernández-Ayala-Jacobs-2010; Innocenti-Morrow-2010; Lundberg-Larsson-2012; Zhao-Haddad-2010
Drosophila	CG31548	cln3	0.0202355	Co-expression	Edwards-Mackay-2006; Morozova-Mackay-2006
Drosophila	CG32138	Ppt1	0.280851	Genetic&nbsp;interactions	Yu-Finley-2008
Drosophila	CG32138	Ppt1	0.0017118	Physical&nbsp;interactions	Guruharsha-Artavanis-Tsakonas-2011 B
Drosophila	CG3420	cisd2	0.0114269	Co-expression	Zhao-Haddad-2010
Drosophila	CG3420	cisd2	1	Shared&nbsp;protein&nbsp;domains	INTERPRO
Drosophila	CG3566	cisd2	0.0231758	Co-expression	Lundberg-Larsson-2012; Musselman-Baranski-2011
Drosophila	CG3566	cisd2	0.400939	Physical&nbsp;interactions	Guruharsha-Artavanis-Tsakonas-2011 A
Drosophila	CG3566	Ppt1	0.0107572	Co-expression	Wang-Montell-2006
Drosophila	CG3566	Ppt1	0.0021768	Physical&nbsp;interactions	Guruharsha-Artavanis-Tsakonas-2011 B
Drosophila	CG4199	cisd2	0.0123367	Co-expression	Weber-Knight-2008
Drosophila	CG4199	cisd2	0.659857	Physical&nbsp;interactions	Guruharsha-Artavanis-Tsakonas-2011 A
Drosophila	CG4199	Ppt1	0.0010876	Physical&nbsp;interactions	Guruharsha-Artavanis-Tsakonas-2011 B
Drosophila	CG5859	Ppt1	0.280851	Genetic&nbsp;interactions	Yu-Finley-2008
Drosophila	CG5991	Ppt1	0.280851	Genetic&nbsp;interactions	Yu-Finley-2008
Drosophila	CG7023	Ppt1	0.280851	Genetic&nbsp;interactions	Yu-Finley-2008
Drosophila	CG8112	cln3	0.774648	Predicted	Stuart-Kim-2003
Drosophila	CG8112	Ppt1	0.0108261	Co-expression	Zhao-Haddad-2010
Drosophila	CG8549	cln3	0.788513	Predicted	I2D-BioGRID-Human2Fly; I2D-BioGRID-Yeast2Fly
Drosophila	CG8549	Ppt1	0.0285729	Co-expression	Innocenti-Morrow-2010; Lundberg-Larsson-2012
Drosophila	CG9603	cisd2	0.070053	Co-expression	Fernández-Ayala-Jacobs-2010; Innocenti-Morrow-2010; Lundberg-Larsson-2012; Sørensen-Loeschcke-2005
Drosophila	Hsc70-3	Ppt1	0.280851	Genetic&nbsp;interactions	Yu-Finley-2008
Drosophila	Pdk	cln3	0.267752	Predicted	Stuart-Kim-2003
Drosophila	Sod	cisd2	0.0192123	Co-expression	Lundberg-Larsson-2012; Palanker-Thummel-2009
Drosophila	Sod	cisd2	0.0210347	Co-localization	Chintapalli-Dow-2007
Drosophila	Sod	cln3	0.0290948	Co-expression	Baker-Russell-2007; Fernández-Ayala-Jacobs-2010
human	AKR1A1	CLN3	0.00969716	Co-expression	Wu-Garvey-2007
human	AKR1A1	PPT1	0.0780359	Co-expression	Gobble-Singer-2011; Hummel-Siebert-2006; Nakayama-Hasegawa-2007; Perou-Botstein-1999
human	ATP6V0A1	CLN3	0.0511149	Co-expression	Gobble-Singer-2011; Radtke-Downing-2009
human	ATP6V0A1	PPT1	0.00528524	Co-localization	Johnson-Shoemaker-2003
human	BCKDK	CLN3	0.0423662	Co-expression	Hummel-Siebert-2006; Wang-Maris-2006
human	BCKDK	CLN3	0.153273	Predicted	Stuart-Kim-2003
human	CISD1	CISD2	1.20576	Shared&nbsp;protein&nbsp;domains	INTERPRO; PFAM
human	CISD3	CISD2	0.890772	Shared&nbsp;protein&nbsp;domains	INTERPRO; PFAM
human	DDOST	CLN3	0.197037	Physical&nbsp;interactions	BIOGRID-SMALL-SCALE-STUDIES
human	DDOST	PPT1	0.0313637	Co-expression	Kang-Willman-2010; Nakayama-Hasegawa-2007; Ramaswamy-Golub-2001
human	DGAT1	CLN3	0.0248179	Co-expression	Burington-Shaughnessy-2008; Wu-Garvey-2007
human	DGAT1	CLN3	0.545276	Predicted	Stuart-Kim-2003
human	FOLR2	CLN3	0.0100378	Co-expression	Nakayama-Hasegawa-2007
human	FOLR2	CLN3	0.0204392	Co-localization	Johnson-Shoemaker-2003
human	FOLR2	PPT1	0.0250395	Co-expression	Burczynski-Dorner-2006; Wang-Maris-2006
human	GRN	CLN3	0.0332509	Co-expression	Arijs-Rutgeerts-2009; Hummel-Siebert-2006; Nakayama-Hasegawa-2007
human	GRN	PPT1	0.0388628	Co-expression	Burczynski-Dorner-2006; Gobble-Singer-2011; Nakayama-Hasegawa-2007; Radtke-Downing-2009; Wang-Maris-2006
human	HIF1A	CISD2	0.00852976	Co-expression	Peng-Katze-2009
human	HIF1A	PPT1	0.157043	Pathway	Wu-Stein-2010
human	ILVBL	CLN3	0.0498957	Co-expression	Berchtold-Cotman-2008; Bild-Nevins-2006 B; Wu-Garvey-2007
human	ILVBL	CLN3	0.197037	Physical&nbsp;interactions	BIOGRID-SMALL-SCALE-STUDIES
human	PPT2	PPT1	0.937561	Shared&nbsp;protein&nbsp;domains	INTERPRO; PFAM
human	RABGGTA	CLN3	0.0451169	Co-expression	Hummel-Siebert-2006; Wang-Maris-2006
human	RABGGTA	PPT1	0.010308	Co-expression	Hummel-Siebert-2006
human	SBDS	CLN3	1.19704	Physical&nbsp;interactions	BIOGRID-SMALL-SCALE-STUDIES; IREF-SMALL-SCALE-STUDIES
human	SBDS	CLN3	0.588606	Predicted	I2D-BioGRID-Yeast2Human
human	SCAMP2	CLN3	0.0392186	Co-expression	Burczynski-Dorner-2006; Hummel-Siebert-2006; Jones-Libermann-2005
human	SCAMP2	CLN3	0.0214354	Co-localization	Johnson-Shoemaker-2003
human	SEC22B	CISD2	0.0471891	Co-expression	Kang-Willman-2010
human	SEC22B	PPT1	0.0135856	Co-expression	Wu-Garvey-2007
human	SOAT1	CLN3	0.545276	Predicted	Stuart-Kim-2003
human	SOAT1	PPT1	0.0208315	Co-expression	Gobble-Singer-2011; Hummel-Siebert-2006
human	STX4	CLN3	0.099798	Co-expression	Bild-Nevins-2006 B; Burington-Shaughnessy-2008; Gobble-Singer-2011; Hummel-Siebert-2006; Jones-Libermann-2005; Nakayama-Hasegawa-2007; Rieger-Chu-2004
human	STX4	PPT1	0.0067413	Co-expression	Jones-Libermann-2005
human	ZMPSTE24	CLN3	0.0201418	Co-expression	Berchtold-Cotman-2008
human	ZMPSTE24	PPT1	0.0627248	Co-expression	Bild-Nevins-2006 B; Burington-Shaughnessy-2008; Nakayama-Hasegawa-2007; Wang-Maris-2006
mouse	9530002B09Rik	Ppt1	0.544233	Shared&nbsp;protein&nbsp;domains	INTERPRO; PFAM
mouse	Ankfy1	Cisd2	0.0162441	Co-localization	Siddiqui-Marra-2005
mouse	Ankfy1	Cln3	0.00399285	Co-expression	Tarnavski-Izumo-2004
mouse	Ankfy1	Ppt1	0.0604957	Predicted	PPI-OPHID
mouse	Ciita	Ppt1	0.00457678	Co-expression	Akerblad-Sigvardsson-2005
mouse	Ciita	Ppt1	0.0814112	Predicted	PPI-OPHID
mouse	Cisd1	Cisd2	1.20563	Shared&nbsp;protein&nbsp;domains	INTERPRO; PFAM
mouse	Cisd1	Cln3	0.0635946	Predicted	I2D-Behrends-Harper-2010-AUTOPHAGY-LOW-Human2Mouse
mouse	Cisd3	Cisd2	0.890846	Shared&nbsp;protein&nbsp;domains	INTERPRO; PFAM
mouse	Cln3	Ppt1	0.0107027	Other	Phenotype-MGI
mouse	Cnot10	Cisd2	0.0116418	Predicted	Conservation profile-Inparanoid
mouse	Cnot10	Cln3	0.786582	Predicted	I2D-BioGRID-Fly2Mouse; I2D-IntAct-Fly2Mouse
mouse	Gm12887	Ppt1	0.544233	Shared&nbsp;protein&nbsp;domains	INTERPRO; PFAM
mouse	Gm12888	Ppt1	0.544233	Shared&nbsp;protein&nbsp;domains	INTERPRO; PFAM
mouse	Gm2a	Cln3	0.030637	Co-expression	Jacobs-Benoist-2010; Zaas-Ginsburg-2010; Zapala-Barlow-2005
mouse	Gm2a	Ppt1	0.0208244	Co-expression	Andrechek-Nevins-2009
mouse	Lhx2	Cln3	0.0203798	Other	Phenotype-MGI
mouse	Lhx2	Ppt1	0.0216072	Other	Phenotype-MGI
mouse	Mtnr1a	Ppt1	0.0749296	Predicted	PPI-OPHID
mouse	Negr1	Ppt1	0.253908	Predicted	PPI-OPHID
mouse	Oxct1	Cisd2	0.0610547	Co-expression	Gallardo-Castrillon-2007; Lattin-Sweet-2008; Thorrez-Schuit-2008
mouse	Ppt2	Cln3	0.00581589	Co-expression	Boivin-Vidal-2012
mouse	Ppt2	Cln3	0.00836595	Other	Phenotype-MGI
mouse	Ppt2	Ppt1	0.0136229	Co-expression	Mori-Nevins-2008
mouse	Ppt2	Ppt1	0.00912448	Other	Phenotype-MGI
mouse	Ppt2	Ppt1	0.314821	Shared&nbsp;protein&nbsp;domains	INTERPRO; PFAM
mouse	Rfx5	Ppt1	0.181803	Predicted	PPI-OPHID
mouse	Rfxank	Ppt1	0.959993	Predicted	I2D-BioGRID-Fly2Mouse; I2D-IntAct-Fly2Mouse
mouse	Rfxap	Ppt1	0.202027	Predicted	PPI-OPHID
mouse	Sbds	Cln3	0.812539	Predicted	I2D-BioGRID-Human2Mouse; I2D-BioGRID-Yeast2Mouse
mouse	Stxbp2	Cln3	0.0610729	Co-expression	Hernandez-Novoa-Kovacs-2008; Tarnavski-Izumo-2004; Zaas-Ginsburg-2010; Zapala-Barlow-2005
mouse	Zhx2	Cisd2	0.0402912	Co-expression	Lattin-Sweet-2008; Thorrez-Schuit-2008
mouse	Zhx2	Cisd2	0.0257395	Co-localization	Su-Hogenesch-2004
S. cerevisiae	BCK2	CLN3	0.0575583	Genetic&nbsp;interactions	BIOGRID-SMALL-SCALE-STUDIES; Costanzo-Boone-2010-profile-similarity; IREF-SMALL-SCALE-STUDIES; Lee-Marcotte-2007 Genetic interactions
S. cerevisiae	BCK2	CLN3	0.0763145	Other	Hillenmeyer-Giaever-2008 B; Lee-Marcotte-2007 Co-citation
S. cerevisiae	BCK2	CLN3	0.204061	Physical&nbsp;interactions	IREF-GRID; IREF-SMALL-SCALE-STUDIES
S. cerevisiae	BMH2	PPT1	0.456294	Physical&nbsp;interactions	BIOGRID-SMALL-SCALE-STUDIES; IREF-GRID; IREF-SMALL-SCALE-STUDIES; Lee-Marcotte-2007 Protein interactions
S. cerevisiae	BUD2	CLN3	0.145411	Genetic&nbsp;interactions	Costanzo-Boone-2010-profile-similarity; Lee-Marcotte-2007 Genetic interactions
S. cerevisiae	BUD2	CLN3	0.0302241	Other	Lee-Marcotte-2007 Co-citation
S. cerevisiae	BUD2	CLN3	0.234245	Physical&nbsp;interactions	IREF-SMALL-SCALE-STUDIES
S. cerevisiae	CDC37	CLN3	0.0108833	Genetic&nbsp;interactions	Costanzo-Boone-2010-negative-interactions-intermediate
S. cerevisiae	CDC37	PPT1	0.0147298	Co-expression	Roberts-Friend-2000
S. cerevisiae	CDC37	PPT1	0.00126103	Co-localization	Huh-O'Shea-2003
S. cerevisiae	CDC37	PPT1	0.303668	Physical&nbsp;interactions	BIOGRID-SMALL-SCALE-STUDIES; IREF-GRID; IREF-SMALL-SCALE-STUDIES
S. cerevisiae	CLN2	CLN3	0.0320305	Co-expression	Medintz-Thach-2007; Simmons Kovacs-Haase-2012; Urban-Loewith-2007
S. cerevisiae	CLN2	CLN3	0.138549	Genetic&nbsp;interactions	BIOGRID-SMALL-SCALE-STUDIES; Collins-Krogan-2007 A; Costanzo-Boone-2010-negative-interactions-intermediate; IREF-SMALL-SCALE-STUDIES; Lee-Marcotte-2007 Genetic interactions
S. cerevisiae	CLN2	CLN3	0.01983	Other	Lee-Marcotte-2007 Co-citation
S. cerevisiae	CLN2	CLN3	0.0323243	Physical&nbsp;interactions	IREF-GRID; IREF-SMALL-SCALE-STUDIES
S. cerevisiae	CLN2	CLN3	0.138645	Shared&nbsp;protein&nbsp;domains	INTERPRO; PFAM
S. cerevisiae	CLN2	PPT1	0.00969044	Co-expression	Matia-González-Rodríguez-Gabriel-2011
S. cerevisiae	COQ2	CLN3	0.024204	Co-expression	Gasch-Brown-2001; Orlando-Haase-2008
S. cerevisiae	COQ2	PPT1	0.169101	Other	Lee-Marcotte-2007 Co-citation
S. cerevisiae	CSE1	PPT1	0.0209033	Co-expression	Chua-Hughes-2006-overexpression; Hughes-Friend-2000
S. cerevisiae	CSE1	PPT1	3.08079	Predicted	I2D-BioGRID-Human2Yeast; I2D-HPRD-Human2Yeast; I2D-IntAct-Human2Yeast; I2D-MINT-Human2Yeast
S. cerevisiae	FAR1	CLN3	0.0338823	Co-expression	Chin-Li-2012 B; Orlando-Haase-2008
S. cerevisiae	FAR1	CLN3	0.0696339	Genetic&nbsp;interactions	BIOGRID-SMALL-SCALE-STUDIES; Lee-Marcotte-2007 Genetic interactions
S. cerevisiae	FAR1	CLN3	0.0293708	Other	Lee-Marcotte-2007 Co-citation
S. cerevisiae	FAR1	CLN3	0.521726	Physical&nbsp;interactions	BIOGRID-SMALL-SCALE-STUDIES; IREF-BIND-TRANSLATION; IREF-GRID; IREF-SMALL-SCALE-STUDIES; Lee-Marcotte-2007 Protein interactions
S. cerevisiae	HSC82	CLN3	0.00132158	Physical&nbsp;interactions	IREF-GRID
S. cerevisiae	HSC82	PPT1	0.00126103	Co-localization	Huh-O'Shea-2003
S. cerevisiae	HSC82	PPT1	0.00449801	Genetic&nbsp;interactions	Costanzo-Boone-2010-profile-similarity
S. cerevisiae	HSC82	PPT1	0.371715	Physical&nbsp;interactions	Gavin-Superti-Furga-2002 A; IREF-BIND-TRANSLATION; IREF-GRID; Krogan-Greenblatt-2006 B; Lee-Marcotte-2007 Protein complexes
S. cerevisiae	HSC82	PPT1	1	Predicted	I2D-INNATEDB-Mouse2Yeast
S. cerevisiae	HSP82	CLN3	0.000995577	Physical&nbsp;interactions	IREF-GRID
S. cerevisiae	HSP82	PPT1	0.00126103	Co-localization	Huh-O'Shea-2003
S. cerevisiae	HSP82	PPT1	1.15288	Physical&nbsp;interactions	BIOGRID-SMALL-SCALE-STUDIES; Gavin-Superti-Furga-2002 A; IREF-BIND-TRANSLATION; IREF-GRID; Krogan-Greenblatt-2006 B; Lee-Marcotte-2007 Protein complexes; Lee-Marcotte-2007 Protein interactions
S. cerevisiae	MCM16	CLN3	0.0061678	Genetic&nbsp;interactions	Costanzo-Boone-2010-profile-similarity
S. cerevisiae	MCM16	PPT1	0.442587	Physical&nbsp;interactions	BIOGRID-SMALL-SCALE-STUDIES; IREF-GRID; Wong-Hazbun-2007
S. cerevisiae	NAB3	CLN3	0.496167	Genetic&nbsp;interactions	BIOGRID-SMALL-SCALE-STUDIES; IREF-SMALL-SCALE-STUDIES; Lee-Marcotte-2007 Genetic interactions
S. cerevisiae	NAB3	CLN3	0.0207416	Physical&nbsp;interactions	IREF-GRID
S. cerevisiae	PPT2	PPT1	0.622346	Other	Lee-Marcotte-2007 Co-citation
S. cerevisiae	PRP43	CLN3	0.449697	Physical&nbsp;interactions	Breitkreutz-Tyers-2010 B; IREF-GRID
S. cerevisiae	PRP43	PPT1	0.0459113	Co-expression	Gasch-Brown-2000; Gasch-Brown-2001; Hochwagen-Amon-2005; Hughes-Friend-2000; Spellman-Futcher-1998; Urban-Loewith-2007
S. cerevisiae	SBA1	CLN3	0.0131892	Co-expression	Roberts-Friend-2000
S. cerevisiae	SBA1	PPT1	0.4044	Physical&nbsp;interactions	BIOGRID-SMALL-SCALE-STUDIES; IREF-GRID; IREF-SMALL-SCALE-STUDIES
S. cerevisiae	STB1	CLN3	0.0237015	Co-expression	Hughes-Friend-2000; Simmons Kovacs-Haase-2012
S. cerevisiae	STB1	CLN3	0.134952	Genetic&nbsp;interactions	BIOGRID-SMALL-SCALE-STUDIES; Costanzo-Boone-2010-profile-similarity; IREF-SMALL-SCALE-STUDIES
S. cerevisiae	STB1	CLN3	0.0477349	Other	Lee-Marcotte-2007 Co-citation
S. cerevisiae	STB1	CLN3	0.012397	Physical&nbsp;interactions	IREF-GRID
S. cerevisiae	TGL3	PPT1	0.664883	Physical&nbsp;interactions	Lee-Marcotte-2007 Protein complexes
S. cerevisiae	WHI3	CLN3	0.0345992	Co-expression	Gasch-Brown-2001; Knijnenburg-Wessels-2009; Matia-González-Rodríguez-Gabriel-2011
S. cerevisiae	WHI3	CLN3	0.086083	Genetic&nbsp;interactions	BIOGRID-SMALL-SCALE-STUDIES; Lee-Marcotte-2007 Genetic interactions
S. cerevisiae	WHI3	CLN3	0.0181056	Other	Lee-Marcotte-2007 Co-citation
S. cerevisiae	WHI3	CLN3	0.476622	Physical&nbsp;interactions	BIOGRID-SMALL-SCALE-STUDIES; IREF-GRID; IREF-SMALL-SCALE-STUDIES; Lee-Marcotte-2007 Protein interactions
S. cerevisiae	WHI3	PPT1	0.00940716	Co-expression	Matia-González-Rodríguez-Gabriel-2011
S. cerevisiae	WHI3	PPT1	0.00126103	Co-localization	Huh-O'Shea-2003
S. cerevisiae	WHI4	CLN3	0.0409688	Co-expression	Gasch-Brown-2000; Medintz-Thach-2007; Simmons Kovacs-Haase-2012
S. cerevisiae	WHI4	CLN3	0.111607	Other	Lee-Marcotte-2007 Co-citation
S. cerevisiae	WHI4	PPT1	0.00126103	Co-localization	Huh-O'Shea-2003
S. cerevisiae	YDJ1	CLN3	0.00202138	Other	Lee-Marcotte-2007 Co-citation
S. cerevisiae	YDJ1	CLN3	0.817708	Physical&nbsp;interactions	BIOGRID-SMALL-SCALE-STUDIES; IREF-BIND-TRANSLATION; IREF-GRID; IREF-SMALL-SCALE-STUDIES; Lee-Marcotte-2007 Protein interactions
