# Supplementary material for: Genetic studies in Drosophila and humans support a model for the concerted function of CISD2, PPT1 and CLN3 in disease
Source: Biol Open. 2014 Apr 4;3(5):342–52. doi: 10.1242/bio.20147559 (PMC4021356; doi:10.1242/bio.20147559)
Supplement: Supplementary Material [file supp_bio.20147559_Jones_Table_S7_MSpIn_genes_human.xls]

## Sheet: MSpIn Genes
MSpIn all network genes HUMAN
Symbol	Description	Score	Synonyms	GO annotations	Links
C12orf12	chromosome 12 open reading frame 12 [Source:HGNC Symbol;Acc:28373]	98.23	ENSG00000197651;ENSP00000351727;ENSP00000446773;196477;C12orf12;NP_689851;NM_152638;MGC26598;CL012_HUMAN;Q8TC90;		http://www.ncbi.nlm.nih.gov/sites/entrez?db=gene&cmd=search&term=196477
CISD3	CDGSH iron sulfur domain 3 [Source:HGNC Symbol;Acc:27578]	98.03	ENSG00000230055;ENSP00000391402;284106;CISD3;NP_001129970;NM_001136498;Miner2;CISD3_HUMAN;P0C7P0;		http://www.ncbi.nlm.nih.gov/sites/entrez?db=gene&cmd=search&term=284106
PLD5	phospholipase D family, member 5 [Source:HGNC Symbol;Acc:26879]	97.47	ENSG00000180287;ENSP00000314748;ENSP00000355503;ENSP00000401285;ENSP00000414188;ENSP00000438191;ENSP00000440132;ENSP00000440896;200150;PLD5;NP_001182740;NP_001182741;NP_689879;NM_001195811;NM_001195812;NM_152666;FLJ40773;PLDC;PLD5_HUMAN;Q8N7P1;		http://www.ncbi.nlm.nih.gov/sites/entrez?db=gene&cmd=search&term=200150
PLD4	phospholipase D family, member 4 [Source:HGNC Symbol;Acc:23792]	96.89	ENSG00000166428;ENSP00000376372;ENSP00000438677;ENSP00000451278;ENSP00000451636;122618;PLD4;NP_620145;NM_138790;C14orf175;PLD4_HUMAN;Q96BZ4;		http://www.ncbi.nlm.nih.gov/sites/entrez?db=gene&cmd=search&term=122618
CISD1	CDGSH iron sulfur domain 1 [Source:HGNC Symbol;Acc:30880]	94.18	ENSG00000122873;ENSP00000363041;55847;CISD1;NP_060934;NM_018464;C10orf70;MDS029;mitoNEET;ZCD1;CISD1_HUMAN;Q9NZ45;		http://www.ncbi.nlm.nih.gov/sites/entrez?db=gene&cmd=search&term=55847
RASAL3	RAS protein activator like 3 [Source:HGNC Symbol;Acc:26129]	94.01	ENSG00000105122;ENSP00000341905;64926;RASAL3;NP_075055;NM_022904;FLJ21438;Q86YV0;RASL3_HUMAN;	internal side of plasma membrane; intrinsic to internal side of plasma membrane; negative regulation of Ras protein signal transduction; negative regulation of small GTPase mediated signal transduction; Ras GTPase activator activity	http://www.ncbi.nlm.nih.gov/sites/entrez?db=gene&cmd=search&term=64926
RMND1	required for meiotic nuclear division 1 homolog (S. cerevisiae) [Source:HGNC Symbol;Acc:21176]	93.93	ENSG00000155906;ENSP00000336683;ENSP00000356268;ENSP00000356272;ENSP00000412708;55005;RMND1;NP_060379;NM_017909;bA351K16;bA351K16.3;C6orf96;FLJ20627;Q9NWS8;RMND1_HUMAN;		http://www.ncbi.nlm.nih.gov/sites/entrez?db=gene&cmd=search&term=55005
DQX1	DEAQ box RNA-dependent ATPase 1 [Source:HGNC Symbol;Acc:20410]	93.87	ENSG00000144045;ENSP00000377523;ENSP00000384621;ENSP00000389196;ENSP00000392969;165545;DQX1;NP_598376;NM_133637;FLJ23757;DQX1_HUMAN;Q8TE96;		http://www.ncbi.nlm.nih.gov/sites/entrez?db=gene&cmd=search&term=165545
INTS8	integrator complex subunit 8 [Source:HGNC Symbol;Acc:26048]	93.72	ENSG00000164941;ENSP00000343274;ENSP00000398203;ENSP00000427840;ENSP00000428260;ENSP00000429056;ENSP00000429340;ENSP00000429452;ENSP00000430033;ENSP00000430049;ENSP00000430180;ENSP00000430338;ENSP00000430722;55656;INTS8;NP_060334;NM_017864;C8orf52;FLJ20530;INT8;MGC131633;INT8_HUMAN;Q75QN2;		http://www.ncbi.nlm.nih.gov/sites/entrez?db=gene&cmd=search&term=55656
NAPSA	napsin A aspartic peptidase [Source:HGNC Symbol;Acc:13395]	93.71	ENSG00000131400;ENSP00000253719;9476;NAPSA;NP_004842;NM_004851;NAPSA_HUMAN;O96009;	endopeptidase activity; lysosome; lytic vacuole; peptidase activity; peptidase activity, acting on L-amino acid peptides; vacuole	http://www.ncbi.nlm.nih.gov/sites/entrez?db=gene&cmd=search&term=9476
RP11-295K3.1	N/A	93.6	ENSG00000250644;ENSP00000415840;RP11-295K3.1;		http://www.ensembl.org/Homo_sapiens/geneview?gene=ENSG00000250644
SBDS	Shwachman-Bodian-Diamond syndrome [Source:HGNC Symbol;Acc:19440]	93.59	ENSG00000126524;ENSP00000246868;ENSP00000394586;ENSP00000415618;51119;SBDS;NP_057122;NM_016038;CGI-97;FLJ10917;SWDS;Q9Y3A5;SBDS_HUMAN;		http://www.ncbi.nlm.nih.gov/sites/entrez?db=gene&cmd=search&term=51119
RFXAP	regulatory factor X-associated protein [Source:HGNC Symbol;Acc:9988]	93.45	ENSG00000133111;ENSP00000255476;5994;RFXAP;NP_000529;NM_000538;O00287;RFXAP_HUMAN;		http://www.ncbi.nlm.nih.gov/sites/entrez?db=gene&cmd=search&term=5994
FMNL3	formin-like 3 [Source:HGNC Symbol;Acc:23698]	93.25	ENSG00000161791;ENSP00000293590;ENSP00000335655;ENSP00000344311;ENSP00000447479;ENSP00000448939;91010;FMNL3;NP_783863;NP_944489;NM_175736;NM_198900;DKFZp762B245;MGC45819;WBP-3;WBP3;FMNL3_HUMAN;Q8IVF7;		http://www.ncbi.nlm.nih.gov/sites/entrez?db=gene&cmd=search&term=91010
FMNL2	formin-like 2 [Source:HGNC Symbol;Acc:18267]	92.91	ENSG00000157827;ENSP00000288670;ENSP00000401393;ENSP00000418959;114793;FMNL2;NP_443137;NM_001004417;NM_001004421;NM_001004422;NM_052905;FHOD2;KIAA1902;FMNL2_HUMAN;Q96PY5;		http://www.ncbi.nlm.nih.gov/sites/entrez?db=gene&cmd=search&term=114793
SYNGAP1	synaptic Ras GTPase activating protein 1 [Source:HGNC Symbol;Acc:11497]	92.71	ENSG00000197283;ENSG00000227460;ENSP00000293748;ENSP00000348072;ENSP00000378509;ENSP00000403636;ENSP00000407995;ENSP00000410023;ENSP00000412475;ENSP00000414259;ENSP00000416519;ENSP00000446753;8831;SYNGAP1;NP_006763;NM_001130066;NM_006772;KIAA1938;MRD5;RASA5;SYNGAP;Q96PV0;SYGP1_HUMAN;	internal side of plasma membrane; intrinsic to internal side of plasma membrane; negative regulation of Ras protein signal transduction; negative regulation of small GTPase mediated signal transduction; Ras GTPase activator activity	http://www.ncbi.nlm.nih.gov/sites/entrez?db=gene&cmd=search&term=8831
CCDC47	coiled-coil domain containing 47 [Source:HGNC Symbol;Acc:24856]	92.55	ENSG00000108588;ENSP00000225726;ENSP00000384888;57003;CCDC47;NP_064583;NM_020198;GK001;MSTP041;CCD47_HUMAN;Q96A33;		http://www.ncbi.nlm.nih.gov/sites/entrez?db=gene&cmd=search&term=57003
CISD2	CDGSH iron sulfur domain 2 [Source:HGNC Symbol;Acc:24212]	92.41	ENSG00000145354;ENSP00000273986;ENSP00000423716;493856;CISD2;NP_001008389;NM_001008388;Miner1;NAF-1;WFS2;ZCD2;CISD2_HUMAN;Q8N5K1;		http://www.ncbi.nlm.nih.gov/sites/entrez?db=gene&cmd=search&term=493856
PELP1	proline, glutamate and leucine rich protein 1	92.24	27043;PELP1;NP_055204;NM_014389;MNAR;Q8IZL8;		http://www.ncbi.nlm.nih.gov/sites/entrez?db=gene&cmd=search&term=27043
DAB2IP	DAB2 interacting protein [Source:HGNC Symbol;Acc:17294]	91.95	ENSG00000136848;ENSP00000259371;ENSP00000310827;ENSP00000362887;ENSP00000377872;ENSP00000386183;ENSP00000409327;153090;DAB2IP;NP_115941;NP_619723;NM_032552;NM_138709;AF9Q34;DIP1/2;KIAA1743;DAB2P_HUMAN;Q5VWQ8;	internal side of plasma membrane; intrinsic to internal side of plasma membrane; negative regulation of Ras protein signal transduction; negative regulation of small GTPase mediated signal transduction; Ras GTPase activator activity	http://www.ncbi.nlm.nih.gov/sites/entrez?db=gene&cmd=search&term=153090
NEGR1	neuronal growth regulator 1 [Source:HGNC Symbol;Acc:17302]	91.94	ENSG00000172260;ENSP00000305938;ENSP00000350364;ENSP00000413294;257194;NEGR1;NP_776169;NM_173808;DMML2433;IGLON4;KILON;MGC46680;Ntra;NEGR1_HUMAN;Q7Z3B1;		http://www.ncbi.nlm.nih.gov/sites/entrez?db=gene&cmd=search&term=257194
CTNS	cystinosin, lysosomal cystine transporter [Source:HGNC Symbol;Acc:2518]	91.84	ENSG00000040531;ENSP00000046640;ENSP00000371294;ENSP00000382245;ENSP00000395471;ENSP00000408652;ENSP00000411465;1497;CTNS;NP_001026851;NP_004928;NM_001031681;NM_004937;CTNS-LSB;PQLC4;CTNS_HUMAN;O60931;	lysosome; lytic vacuole; vacuole	http://www.ncbi.nlm.nih.gov/sites/entrez?db=gene&cmd=search&term=1497
PPT2	palmitoyl-protein thioesterase 2 [Source:HGNC Symbol;Acc:9326]	91.78	ENSG00000168452;ENSG00000206256;ENSG00000206329;ENSG00000221988;ENSG00000227600;ENSG00000228116;ENSG00000231618;ENSG00000236649;ENSP00000320528;ENSP00000354608;ENSP00000364279;ENSP00000364285;ENSP00000372637;ENSP00000372789;ENSP00000378894;ENSP00000382568;ENSP00000382570;ENSP00000382573;ENSP00000382748;ENSP00000382749;ENSP00000382750;ENSP00000387444;ENSP00000388341;ENSP00000388444;ENSP00000389505…	lysosome; lytic vacuole; thiolester hydrolase activity; vacuole	http://www.ncbi.nlm.nih.gov/sites/entrez?db=gene&cmd=search&term=9374
PDK3	pyruvate dehydrogenase kinase, isozyme 3 [Source:HGNC Symbol;Acc:8811]	91.41	ENSG00000067992;ENSP00000368460;ENSP00000387536;5165;PDK3;NP_001135858;NP_005382;NM_001142386;NM_005391;PDK3_HUMAN;Q15120;	acetyl-CoA biosynthetic process; acetyl-CoA biosynthetic process from pyruvate; acetyl-CoA metabolic process; coenzyme biosynthetic process; coenzyme metabolic process; cofactor biosynthetic process; cofactor metabolic process; pyruvate metabolic process; regulation of acetyl-CoA biosynthetic process from pyruvate; regulation of coenzyme metabolic process; regulation of cofactor metabolic process	http://www.ncbi.nlm.nih.gov/sites/entrez?db=gene&cmd=search&term=5165
GM2A	GM2 ganglioside activator [Source:HGNC Symbol;Acc:4367]	91.36	ENSG00000196743;ENSP00000349687;ENSP00000429100;ENSP00000430541;2760;GM2A;NP_000396;NP_001161079;NM_000405;NM_001167607;GM2-AP;SAP-3;P17900;SAP3_HUMAN;	lysosome; lytic vacuole; vacuole	http://www.ncbi.nlm.nih.gov/sites/entrez?db=gene&cmd=search&term=2760
AIFM3	apoptosis-inducing factor, mitochondrion-associated, 3 [Source:HGNC Symbol;Acc:26398]	91.35	ENSG00000183773;ENSP00000327671;ENSP00000335369;ENSP00000382116;ENSP00000382120;ENSP00000385800;ENSP00000390798;ENSP00000399657;ENSP00000402067;ENSP00000406989;ENSP00000412973;150209;AIFM3;NP_001018070;NP_001139760;NP_653305;NM_001018060;NM_001146288;NM_144704;NR_027464;AIFL;FLJ30473;AIFM3_HUMAN;Q96NN9;		http://www.ncbi.nlm.nih.gov/sites/entrez?db=gene&cmd=search&term=150209
DHX32	DEAH (Asp-Glu-Ala-His) box polypeptide 32 [Source:HGNC Symbol;Acc:16717]	91.23	ENSG00000089876;ENSP00000284688;ENSP00000284690;ENSP00000357710;ENSP00000406781;55760;DHX32;NP_060650;NM_018180;DDX32;DHLP1;FLJ10694;FLJ10889;DHX32_HUMAN;Q7L7V1;		http://www.ncbi.nlm.nih.gov/sites/entrez?db=gene&cmd=search&term=55760
PISD	phosphatidylserine decarboxylase [Source:HGNC Symbol;Acc:8999]	91.11	ENSG00000241878;ENSP00000266095;ENSP00000338695;ENSP00000371586;ENSP00000380637;ENSP00000391739;ENSP00000396002;ENSP00000396500;ENSP00000399818;ENSP00000401606;ENSP00000410933;ENSP00000412169;ENSP00000414395;23761;PISD;NP_055153;NM_014338;DJ858B16;dJ858B16.2;PSDC;PSSC;PISD_HUMAN;Q9UG56;		http://www.ncbi.nlm.nih.gov/sites/entrez?db=gene&cmd=search&term=23761
RPIA	ribose 5-phosphate isomerase A [Source:HGNC Symbol;Acc:10297]	90.85	ENSG00000153574;ENSP00000283646;ENSP00000443902;22934;RPIA;NP_653164;NM_144563;RPI;P49247;RPIA_HUMAN;	coenzyme metabolic process; cofactor metabolic process	http://www.ncbi.nlm.nih.gov/sites/entrez?db=gene&cmd=search&term=22934
YIF1B	Yip1 interacting factor homolog B (S. cerevisiae) [Source:HGNC Symbol;Acc:30511]	90.82	ENSG00000167645;ENSP00000329559;ENSP00000337411;ENSP00000343435;ENSP00000375971;90522;YIF1B;NP_001034760;NP_001034761;NP_001034762;NP_001138933;NP_001138934;NP_001138935;NP_291035;NM_001013617;NM_001031731;NM_001039671;NM_001039672;NM_001039673;NM_001145461;NM_001145462;NM_001145463;NM_033557;FinGER8;Q5BJH7;YIF1B_HUMAN;		http://www.ncbi.nlm.nih.gov/sites/entrez?db=gene&cmd=search&term=90522
CNOT10	CCR4-NOT transcription complex, subunit 10 [Source:HGNC Symbol;Acc:23817]	90.8	ENSG00000182973;ENSP00000329376;ENSP00000330060;ENSP00000392312;ENSP00000395385;ENSP00000399862;ENSP00000402795;ENSP00000402979;ENSP00000442552;ENSP00000445798;25904;CNOT10;NP_056257;NM_015442;FLJ12890;FLJ13165;CNOTA_HUMAN;Q9H9A5;		http://www.ncbi.nlm.nih.gov/sites/entrez?db=gene&cmd=search&term=25904
NDUFS4	NADH dehydrogenase (ubiquinone) Fe-S protein 4, 18kDa (NADH-coenzyme Q reductase) [Source:HGNC Symbol;Acc:7711]	90.19	ENSG00000164258;ENSP00000296684;ENSP00000422177;ENSP00000424570;ENSP00000424993;ENSP00000425967;4724;NDUFS4;NP_002486;NM_002495;AQDQ;CI-18;NDUS4_HUMAN;O43181;		http://www.ncbi.nlm.nih.gov/sites/entrez?db=gene&cmd=search&term=4724
SOAT2	sterol O-acyltransferase 2 [Source:HGNC Symbol;Acc:11178]	90.17	ENSG00000167780;ENSP00000301466;ENSP00000442234;ENSP00000450120;8435;SOAT2;NP_003569;NM_003578;ACACT2;ARGP2;O75908;SOAT2_HUMAN;	plasma lipoprotein particle assembly; protein-lipid complex assembly	http://www.ncbi.nlm.nih.gov/sites/entrez?db=gene&cmd=search&term=8435
PLD3	phospholipase D family, member 3 [Source:HGNC Symbol;Acc:17158]	90.09	ENSG00000105223;ENSP00000348901;ENSP00000352220;ENSP00000375886;ENSP00000386293;ENSP00000386938;ENSP00000387022;ENSP00000387050;ENSP00000445216;23646;PLD3;NP_001026866;NP_036400;NM_001031696;NM_012268;HU-K4;HUK4;PLD3_HUMAN;Q8IV08;		http://www.ncbi.nlm.nih.gov/sites/entrez?db=gene&cmd=search&term=23646
PDK1	pyruvate dehydrogenase kinase, isozyme 1 [Source:HGNC Symbol;Acc:8809]	90.07	ENSG00000152256;ENSP00000282077;ENSP00000376352;ENSP00000386985;ENSP00000388366;ENSP00000399160;ENSP00000399558;ENSP00000406608;ENSP00000413629;ENSP00000437502;ENSP00000438567;5163;PDK1;NP_002601;NM_002610;PDK1_HUMAN;Q15118;	acetyl-CoA biosynthetic process; acetyl-CoA biosynthetic process from pyruvate; acetyl-CoA metabolic process; coenzyme biosynthetic process; coenzyme metabolic process; cofactor biosynthetic process; cofactor metabolic process; pyruvate metabolic process; regulation of acetyl-CoA biosynthetic process from pyruvate; regulation of coenzyme metabolic process; regulation of cofactor metabolic process	http://www.ncbi.nlm.nih.gov/sites/entrez?db=gene&cmd=search&term=5163
ILVBL	ilvB (bacterial acetolactate synthase)-like [Source:HGNC Symbol;Acc:6041]	90.06	ENSG00000105135;ENSP00000263383;ENSP00000269733;ENSP00000433355;ENSP00000434734;ENSP00000435516;10994;ILVBL;NP_006835;NM_006844;NM_176826;209L8;AHAS;FLJ39061;ILV2H;MGC1269;MGC19535;A1L0T0;ILVBL_HUMAN;		http://www.ncbi.nlm.nih.gov/sites/entrez?db=gene&cmd=search&term=10994
RASAL2	RAS protein activator like 2 [Source:HGNC Symbol;Acc:9874]	89.97	ENSG00000075391;ENSP00000356619;ENSP00000356621;ENSP00000402897;ENSP00000407768;ENSP00000420558;9462;RASAL2;NP_004832;NP_733793;NM_004841;NM_170692;NGAP;NGAP_HUMAN;Q9UJF2;	internal side of plasma membrane; intrinsic to internal side of plasma membrane; negative regulation of Ras protein signal transduction; negative regulation of small GTPase mediated signal transduction; Ras GTPase activator activity	http://www.ncbi.nlm.nih.gov/sites/entrez?db=gene&cmd=search&term=9462
SEC22B	SEC22 vesicle trafficking protein homolog B (S. cerevisiae) (gene/pseudogene)	89.75	9554;SEC22B;NP_004883;NM_004892;ERS-24;SEC22L1;O75396;		http://www.ncbi.nlm.nih.gov/sites/entrez?db=gene&cmd=search&term=9554
CTSE	cathepsin E [Source:HGNC Symbol;Acc:2530]	89.51	ENSG00000196188;ENSP00000350911;ENSP00000353350;ENSP00000354337;ENSP00000394607;1510;CTSE;NP_001901;NP_683865;NM_001910;NM_148964;CATE;CATE_HUMAN;P14091;	aspartic-type endopeptidase activity; aspartic-type peptidase activity; endopeptidase activity; peptidase activity; peptidase activity, acting on L-amino acid peptides	http://www.ncbi.nlm.nih.gov/sites/entrez?db=gene&cmd=search&term=1510
PDK2	pyruvate dehydrogenase kinase, isozyme 2 [Source:HGNC Symbol;Acc:8810]	89.34	ENSG00000005882;ENSP00000007708;ENSP00000420927;ENSP00000421178;ENSP00000423310;ENSP00000425265;ENSP00000425615;ENSP00000427682;5164;PDK2;NP_001186827;NP_001186828;NP_001186829;NP_002602;NM_001199898;NM_001199899;NM_001199900;NM_002611;PDHK2;PDK2_HUMAN;Q15119;	acetyl-CoA biosynthetic process; acetyl-CoA biosynthetic process from pyruvate; acetyl-CoA metabolic process; coenzyme biosynthetic process; coenzyme metabolic process; cofactor biosynthetic process; cofactor metabolic process; pyruvate metabolic process; regulation of acetyl-CoA biosynthetic process from pyruvate; regulation of coenzyme metabolic process; regulation of cofactor metabolic process	http://www.ncbi.nlm.nih.gov/sites/entrez?db=gene&cmd=search&term=5164
CIITA	class II, major histocompatibility complex, transactivator [Source:HGNC Symbol;Acc:7067]	89.28	ENSG00000179583;ENSP00000316328;ENSP00000371257;ENSP00000373562;ENSP00000446228;4261;CIITA;NP_000237;NM_000246;CIITAIV;MHC2TA;NLRA;C2TA_HUMAN;P33076;		http://www.ncbi.nlm.nih.gov/sites/entrez?db=gene&cmd=search&term=4261
CLN3	ceroid-lipofuscinosis, neuronal 3 [Source:HGNC Symbol;Acc:2074]	89.18	ENSG00000188603;ENSP00000329171;ENSP00000346650;ENSP00000347660;ENSP00000349586;ENSP00000350457;ENSP00000350523;ENSP00000353073;ENSP00000353116;ENSP00000379014;ENSP00000443221;1201;CLN3;NP_000077;NP_001035897;NM_000086;NM_001042432;BTS;JNCL;CLN3_HUMAN;Q13286;	amyloid precursor protein metabolic process; lysosome; lytic vacuole; negative regulation of neuron apoptosis; vacuole	http://www.ncbi.nlm.nih.gov/sites/entrez?db=gene&cmd=search&term=1201
NAA60	N(alpha)-acetyltransferase 60, NatF catalytic subunit [Source:HGNC Symbol;Acc:25875]	89.16	ENSG00000122390;ENSP00000354108;ENSP00000385903;ENSP00000393224;ENSP00000401237;ENSP00000405873;79903;NAA60;NP_001077069;NP_001077070;NP_079121;NM_001083600;NM_001083601;NM_024845;FLJ14154;NAT15;NAT15_HUMAN;Q9H7X0;		http://www.ncbi.nlm.nih.gov/sites/entrez?db=gene&cmd=search&term=79903
GRN	granulin [Source:HGNC Symbol;Acc:4601]	89.15	ENSG00000030582;ENSP00000053867;ENSP00000349911;ENSP00000377196;2896;GRN;NP_002078;NM_001012479;NM_002087;GP88;PCDGF;PEPI;PGRN;GRN_HUMAN;P28799;		http://www.ncbi.nlm.nih.gov/sites/entrez?db=gene&cmd=search&term=2896
FOLR2	folate receptor 2 (fetal) [Source:HGNC Symbol;Acc:3793]	89.02	ENSG00000165457;ENSP00000298223;ENSP00000321957;ENSP00000405638;ENSP00000412980;ENSP00000414094;ENSP00000438568;ENSP00000440337;ENSP00000441547;ENSP00000443307;ENSP00000444794;2350;FOLR2;NP_000794;NP_001107006;NP_001107007;NP_001107008;NM_000803;NM_001113534;NM_001113535;NM_001113536;BETA-HFR;FBP/PL-1;FR-BETA;FR-P3;FOLR2_HUMAN;P14207;		http://www.ncbi.nlm.nih.gov/sites/entrez?db=gene&cmd=search&term=2350
DGAT1	diacylglycerol O-acyltransferase 1 [Source:HGNC Symbol;Acc:2843]	89	ENSG00000185000;ENSP00000332258;ENSP00000432795;ENSP00000435883;8694;DGAT1;NP_036211;NM_012079;ARGP1;DGAT;DGAT1_HUMAN;O75907;	coenzyme metabolic process; cofactor metabolic process; plasma lipoprotein particle assembly; protein-lipid complex assembly	http://www.ncbi.nlm.nih.gov/sites/entrez?db=gene&cmd=search&term=8694
TSPAN2	tetraspanin 2 [Source:HGNC Symbol;Acc:20659]	88.99	ENSG00000134198;ENSP00000358527;ENSP00000358528;ENSP00000358529;ENSP00000415256;10100;TSPAN2;NP_005716;NM_005725;FLJ12082;TSN2;TSPAN-2;O60636;TSN2_HUMAN;		http://www.ncbi.nlm.nih.gov/sites/entrez?db=gene&cmd=search&term=10100
DNAJB11	DnaJ (Hsp40) homolog, subfamily B, member 11 [Source:HGNC Symbol;Acc:14889]	88.87	ENSG00000090520;ENSP00000265028;ENSP00000408410;ENSP00000414398;ENSP00000440189;51726;DNAJB11;NP_057390;NM_016306;ABBP-2;ABBP2;Dj-9;DJ9;EDJ;ERdj3;ERj3;ERj3p;hDj-9;HEDJ;PRO1080;UNQ537;DJB11_HUMAN;Q9UBS4;	response to topologically incorrect protein; response to unfolded protein	http://www.ncbi.nlm.nih.gov/sites/entrez?db=gene&cmd=search&term=51726
ANKFY1	ankyrin repeat and FYVE domain containing 1 [Source:HGNC Symbol;Acc:20763]	88.87	ENSG00000185722;ENSP00000343362;ENSP00000416005;ENSP00000442785;51479;ANKFY1;NP_057460;NP_065791;NM_016376;NM_020740;ANKHZN;KIAA1255;ZFYVE14;ANFY1_HUMAN;Q9P2R3;		http://www.ncbi.nlm.nih.gov/sites/entrez?db=gene&cmd=search&term=51479
PPT1	palmitoyl-protein thioesterase 1 [Source:HGNC Symbol;Acc:9325]	88.82	ENSG00000131238;ENSP00000361865;ENSP00000392293;ENSP00000394863;ENSP00000403207;ENSP00000431655;ENSP00000432053;ENSP00000432752;ENSP00000434007;ENSP00000436481;ENSP00000436695;5538;PPT1;NP_000301;NP_001136076;NM_000310;NM_001142604;CLN1;INCL;P50897;PPT1_HUMAN;	cofactor metabolic process; lysosome; lytic vacuole; negative regulation of neuron apoptosis; thiolester hydrolase activity; vacuole	http://www.ncbi.nlm.nih.gov/sites/entrez?db=gene&cmd=search&term=5538
RFX5	regulatory factor X, 5 (influences HLA class II expression) [Source:HGNC Symbol;Acc:9986]	88.8	ENSG00000143390;ENSP00000290524;ENSP00000357864;ENSP00000376502;ENSP00000387618;ENSP00000389130;ENSP00000390720;ENSP00000390769;ENSP00000396810;ENSP00000398388;ENSP00000398666;ENSP00000399095;ENSP00000399372;ENSP00000405067;ENSP00000409187;ENSP00000412900;ENSP00000413153;ENSP00000415012;5993;RFX5;NP_000440;NP_001020774;NM_000449;NM_001025603;P48382;RFX5_HUMAN;		http://www.ncbi.nlm.nih.gov/sites/entrez?db=gene&cmd=search&term=5993
BCKDK	branched chain ketoacid dehydrogenase kinase [Source:HGNC Symbol;Acc:16902]	88.73	ENSG00000103507;ENSP00000219794;ENSP00000287507;ENSP00000378404;ENSP00000378405;10295;BCKDK;NP_001116429;NP_005872;NM_001122957;NM_005881;BCKD_HUMAN;O14874;		http://www.ncbi.nlm.nih.gov/sites/entrez?db=gene&cmd=search&term=10295
GUSB	glucuronidase, beta [Source:HGNC Symbol;Acc:4696]	88.42	ENSG00000169919;ENSP00000302728;ENSP00000340734;ENSP00000391390;ENSP00000394358;ENSP00000411262;ENSP00000411859;ENSP00000416793;2990;GUSB;NP_000172;NM_000181;MPS7;BGLR_HUMAN;P08236;		http://www.ncbi.nlm.nih.gov/sites/entrez?db=gene&cmd=search&term=2990
SOAT1	sterol O-acyltransferase 1 [Source:HGNC Symbol;Acc:11177]	88.23	ENSG00000057252;ENSP00000356591;ENSP00000411309;ENSP00000441356;ENSP00000442503;ENSP00000445315;6646;SOAT1;NP_001239440;NP_001239441;NP_003092;NM_001252511;NM_001252512;NM_003101;NR_045530;ACACT;STAT;P35610;SOAT1_HUMAN;	amyloid precursor protein metabolic process; plasma lipoprotein particle assembly; protein-lipid complex assembly	http://www.ncbi.nlm.nih.gov/sites/entrez?db=gene&cmd=search&term=6646
USP12	ubiquitin specific peptidase 12 [Source:HGNC Symbol;Acc:20485]	87.84	ENSG00000152484;ENSP00000282344;219333;USP12;NP_872294;NM_182488;UBH1;USP12L1;O75317;UBP12_HUMAN;	endopeptidase activity; peptidase activity; peptidase activity, acting on L-amino acid peptides; thiolester hydrolase activity	http://www.ncbi.nlm.nih.gov/sites/entrez?db=gene&cmd=search&term=219333
FLAD1	FAD1 flavin adenine dinucleotide synthetase homolog (S. cerevisiae) [Source:HGNC Symbol;Acc:24671]	87.52	ENSG00000160688;ENSP00000292180;ENSP00000295530;ENSP00000317296;ENSP00000357413;ENSP00000357416;ENSP00000357417;ENSP00000357418;ENSP00000384323;80308;FLAD1;NP_001171820;NP_001171821;NP_079483;NP_958800;NM_001184891;NM_001184892;NM_025207;NM_201398;FADS;PP591;RP11-307C12.7;FAD1_HUMAN;Q8NFF5;		http://www.ncbi.nlm.nih.gov/sites/entrez?db=gene&cmd=search&term=80308
REN	renin [Source:HGNC Symbol;Acc:9958]	87.46	ENSG00000143839;ENSP00000272190;ENSP00000356163;ENSP00000443932;5972;REN;NP_000528;NM_000537;HNFJ2;P00797;RENI_HUMAN;	aspartic-type endopeptidase activity; aspartic-type peptidase activity; endopeptidase activity; peptidase activity; peptidase activity, acting on L-amino acid peptides	http://www.ncbi.nlm.nih.gov/sites/entrez?db=gene&cmd=search&term=5972
COQ2	coenzyme Q2 homolog, prenyltransferase (yeast) [Source:HGNC Symbol;Acc:25223]	87.44	ENSG00000173085;ENSP00000310873;ENSP00000311835;ENSP00000409275;ENSP00000426242;ENSP00000427146;27235;COQ2;NP_056512;NM_015697;CL640;FLJ26072;COQ2_HUMAN;Q96H96;	coenzyme biosynthetic process; coenzyme metabolic process; cofactor biosynthetic process; cofactor metabolic process	http://www.ncbi.nlm.nih.gov/sites/entrez?db=gene&cmd=search&term=27235
MTNR1A	melatonin receptor 1A [Source:HGNC Symbol;Acc:7463]	87.43	ENSG00000168412;ENSP00000302811;ENSP00000422449;4543;MTNR1A;NP_005949;NM_005958;MEL-1A-R;MTR1A_HUMAN;P48039;		http://www.ncbi.nlm.nih.gov/sites/entrez?db=gene&cmd=search&term=4543
FMNL1	formin-like 1 [Source:HGNC Symbol;Acc:1212]	87.36	ENSG00000184922;ENSP00000327442;ENSP00000329219;ENSP00000439820;752;FMNL1;NP_005883;NM_005892;C17orf1B;FHOD4;FMNL;KW-13;FMNL_HUMAN;O95466;		http://www.ncbi.nlm.nih.gov/sites/entrez?db=gene&cmd=search&term=752
TRAP1	TNF receptor-associated protein 1 [Source:HGNC Symbol;Acc:16264]	87.28	ENSG00000126602;ENSP00000246957;ENSP00000442070;10131;TRAP1;NP_057376;NM_016292;HSP75;HSP90L;Q12931;TRAP1_HUMAN;		http://www.ncbi.nlm.nih.gov/sites/entrez?db=gene&cmd=search&term=10131
LHX2	LIM homeobox 2 [Source:HGNC Symbol;Acc:6594]	87.23	ENSG00000106689;ENSP00000362717;ENSP00000394978;ENSP00000453448;9355;LHX2;NP_004780;NM_004789;hLhx2;LH-2;LHX2_HUMAN;P50458;		http://www.ncbi.nlm.nih.gov/sites/entrez?db=gene&cmd=search&term=9355
USP46	ubiquitin specific peptidase 46 [Source:HGNC Symbol;Acc:20075]	87.02	ENSG00000109189;ENSP00000390102;ENSP00000407818;ENSP00000422018;ENSP00000423244;ENSP00000425806;ENSP00000426970;64854;USP46;NP_001127695;NP_073743;NM_001134223;NM_022832;FLJ12552;P62068;UBP46_HUMAN;	peptidase activity; peptidase activity, acting on L-amino acid peptides; thiolester hydrolase activity	http://www.ncbi.nlm.nih.gov/sites/entrez?db=gene&cmd=search&term=64854
SCAMP2	secretory carrier membrane protein 2 [Source:HGNC Symbol;Acc:10564]	86.89	ENSG00000140497;ENSP00000268099;ENSP00000445413;10066;SCAMP2;NP_005688;NM_005697;O15127;SCAM2_HUMAN;		http://www.ncbi.nlm.nih.gov/sites/entrez?db=gene&cmd=search&term=10066
CYB5B	cytochrome b5 type B (outer mitochondrial membrane) [Source:HGNC Symbol;Acc:24374]	86.81	ENSG00000103018;ENSP00000308430;ENSP00000421492;ENSP00000423679;80777;CYB5B;NP_085056;NM_030579;CYB5-M;CYPB5M;OMB5;CYB5B_HUMAN;O43169;		http://www.ncbi.nlm.nih.gov/sites/entrez?db=gene&cmd=search&term=80777
DDOST	dolichyl-diphosphooligosaccharide--protein glycosyltransferase [Source:HGNC Symbol;Acc:2728]	86.73	ENSG00000244038;ENSP00000364188;ENSP00000399457;1650;DDOST;NP_005207;NM_005216;AGER1;KIAA0115;OKSWcl45;OST48;OST48_HUMAN;P39656;		http://www.ncbi.nlm.nih.gov/sites/entrez?db=gene&cmd=search&term=1650
AKR1A1	aldo-keto reductase family 1, member A1 (aldehyde reductase) [Source:HGNC Symbol;Acc:380]	86.66	ENSG00000117448;ENSP00000312606;ENSP00000361140;ENSP00000398414;10327;AKR1A1;NP_001189342;NP_001189343;NP_006057;NP_697021;NM_001202413;NM_001202414;NM_006066;NM_153326;AK1A1_HUMAN;P14550;		http://www.ncbi.nlm.nih.gov/sites/entrez?db=gene&cmd=search&term=10327
ZHX2	zinc fingers and homeoboxes 2 [Source:HGNC Symbol;Acc:18513]	86.42	ENSG00000178764;ENSP00000314709;ENSP00000452720;22882;ZHX2;NP_055758;NM_014943;AFR1;KIAA0854;RAF;Q9Y6X8;ZHX2_HUMAN;		http://www.ncbi.nlm.nih.gov/sites/entrez?db=gene&cmd=search&term=22882
ATP6V0A1	ATPase, H+ transporting, lysosomal V0 subunit a1 [Source:HGNC Symbol;Acc:865]	86.16	ENSG00000033627;ENSP00000264649;ENSP00000342951;ENSP00000377415;ENSP00000443991;ENSP00000444676;ENSP00000446377;535;ATP6V0A1;NP_001123492;NP_001123493;NP_005168;NM_001130020;NM_001130021;NM_005177;ATP6N1;ATP6N1A;VPP1;Q93050;VPP1_HUMAN;		http://www.ncbi.nlm.nih.gov/sites/entrez?db=gene&cmd=search&term=535
DNAJA4	DnaJ (Hsp40) homolog, subfamily A, member 4 [Source:HGNC Symbol;Acc:14885]	85.77	ENSG00000140403;ENSP00000339581;ENSP00000378321;ENSP00000378324;ENSP00000395191;ENSP00000401069;ENSP00000407136;ENSP00000413499;ENSP00000438263;ENSP00000441946;ENSP00000443962;55466;DNAJA4;NP_001123654;NP_001123655;NP_061072;NM_001130182;NM_001130183;NM_018602;MST104;MSTP104;PRO1472;DNJA4_HUMAN;Q8WW22;		http://www.ncbi.nlm.nih.gov/sites/entrez?db=gene&cmd=search&term=55466
DNAJA2	DnaJ (Hsp40) homolog, subfamily A, member 2 [Source:HGNC Symbol;Acc:14884]	85.75	ENSG00000069345;ENSP00000314030;10294;DNAJA2;NP_005871;NM_005880;CPR3;DJ3;DJA2;DNJ3;HIRIP4;PRO3015;RDJ2;DNJA2_HUMAN;O60884;		http://www.ncbi.nlm.nih.gov/sites/entrez?db=gene&cmd=search&term=10294
CD9	CD9 molecule [Source:HGNC Symbol;Acc:1709]	85.74	ENSG00000010278;ENSP00000009180;ENSP00000371955;ENSP00000371958;ENSP00000371959;ENSP00000388933;ENSP00000440985;ENSP00000441064;928;CD9;NP_001760;NM_001769;BA2;BTCC-1;DRAP-27;MIC3;MRP-1;TSPAN-29;TSPAN29;CD9_HUMAN;P21926;		http://www.ncbi.nlm.nih.gov/sites/entrez?db=gene&cmd=search&term=928
CYB5A	cytochrome b5 type A (microsomal) [Source:HGNC Symbol;Acc:2570]	85.54	ENSG00000166347;ENSP00000299438;ENSP00000341625;ENSP00000381011;ENSP00000436461;1528;CYB5A;NP_001177736;NP_001905;NP_683725;NM_001190807;NM_001914;NM_148923;CYB5;MCB5;CYB5_HUMAN;P00167;		http://www.ncbi.nlm.nih.gov/sites/entrez?db=gene&cmd=search&term=1528
RFXANK	regulatory factor X-associated ankyrin-containing protein [Source:HGNC Symbol;Acc:9987]	85.54	ENSG00000064490;ENSP00000262804;ENSP00000305071;ENSP00000376138;ENSP00000384572;ENSP00000393159;ENSP00000409138;ENSP00000439581;ENSP00000440321;ENSP00000440325;ENSP00000440527;ENSP00000441042;ENSP00000444280;8625;RFXANK;NP_003712;NP_604389;NM_003721;NM_134440;ANKRA1;BLS;F14150_1;MGC138628;RFX-B;O14593;RFXK_HUMAN;		http://www.ncbi.nlm.nih.gov/sites/entrez?db=gene&cmd=search&term=8625
DNAJA1	DnaJ (Hsp40) homolog, subfamily A, member 1 [Source:HGNC Symbol;Acc:5229]	85.46	ENSG00000086061;ENSP00000369127;ENSP00000439010;ENSP00000443872;3301;DNAJA1;NP_001530;NM_001539;DJ-2;DjA1;hDJ-2;HDJ2;HSDJ;HSPF4;NEDD7;DNJA1_HUMAN;P31689;	response to topologically incorrect protein; response to unfolded protein	http://www.ncbi.nlm.nih.gov/sites/entrez?db=gene&cmd=search&term=3301
ZMPSTE24	zinc metallopeptidase (STE24 homolog, S. cerevisiae) [Source:HGNC Symbol;Acc:12877]	84.74	ENSG00000084073;ENSP00000361845;10269;ZMPSTE24;NP_005848;NM_005857;FACE-1;FACE1;STE24;Ste24p;FACE1_HUMAN;O75844;	peptidase activity; peptidase activity, acting on L-amino acid peptides	http://www.ncbi.nlm.nih.gov/sites/entrez?db=gene&cmd=search&term=10269
RABGGTA	Rab geranylgeranyltransferase, alpha subunit [Source:HGNC Symbol;Acc:9795]	84.63	ENSG00000100949;ENSP00000216840;ENSP00000382341;ENSP00000452890;ENSP00000453001;ENSP00000453201;ENSP00000453207;ENSP00000453596;ENSP00000453890;5875;RABGGTA;NP_004572;NP_878256;NM_004581;NM_182836;PTAR3;PGTA_HUMAN;Q92696;		http://www.ncbi.nlm.nih.gov/sites/entrez?db=gene&cmd=search&term=5875
CD81	CD81 molecule [Source:HGNC Symbol;Acc:1701]	84.61	ENSG00000110651;ENSP00000263645;ENSP00000370424;ENSP00000431780;ENSP00000432033;ENSP00000432249;ENSP00000432497;ENSP00000432723;ENSP00000433178;ENSP00000433767;ENSP00000433904;ENSP00000435633;ENSP00000437242;975;CD81;NP_004347;NM_004356;CVID6;S5.7;TAPA-1;TAPA1;TSPAN28;CD81_HUMAN;P60033;		http://www.ncbi.nlm.nih.gov/sites/entrez?db=gene&cmd=search&term=975
PDK4	pyruvate dehydrogenase kinase, isozyme 4 [Source:HGNC Symbol;Acc:8812]	84.44	ENSG00000004799;ENSP00000005178;ENSP00000439529;5166;PDK4;NP_002603;NM_002612;PDK4_HUMAN;Q16654;	acetyl-CoA biosynthetic process; acetyl-CoA biosynthetic process from pyruvate; acetyl-CoA metabolic process; coenzyme biosynthetic process; coenzyme metabolic process; cofactor biosynthetic process; cofactor metabolic process; pyruvate metabolic process; regulation of acetyl-CoA biosynthetic process from pyruvate; regulation of coenzyme metabolic process; regulation of cofactor metabolic process	http://www.ncbi.nlm.nih.gov/sites/entrez?db=gene&cmd=search&term=5166
STX4	syntaxin 4 [Source:HGNC Symbol;Acc:11439]	84.3	ENSG00000103496;ENSP00000317714;ENSP00000378447;ENSP00000390788;6810;STX4;NP_004595;NM_004604;p35-2;STX4A;Q12846;STX4_HUMAN;	vacuole	http://www.ncbi.nlm.nih.gov/sites/entrez?db=gene&cmd=search&term=6810
SFN	stratifin [Source:HGNC Symbol;Acc:10773]	84.27	ENSG00000175793;ENSP00000340989;ENSP00000445361;2810;SFN;NP_006133;NM_006142;YWHAS;1433S_HUMAN;P31947;		http://www.ncbi.nlm.nih.gov/sites/entrez?db=gene&cmd=search&term=2810
CSE1L	CSE1 chromosome segregation 1-like (yeast) [Source:HGNC Symbol;Acc:2431]	83.96	ENSG00000124207;ENSP00000262982;ENSP00000379495;ENSP00000414003;ENSP00000446477;1434;CSE1L;NP_001243064;NP_001307;NM_001256135;NM_001316;NM_177436;NR_045796;CSE1;XPO2;P55060;XPO2_HUMAN;		http://www.ncbi.nlm.nih.gov/sites/entrez?db=gene&cmd=search&term=1434
YIF1A	Yip1 interacting factor homolog A (S. cerevisiae) [Source:HGNC Symbol;Acc:16688]	83.93	ENSG00000174851;ENSP00000352437;ENSP00000366098;ENSP00000366102;ENSP00000401953;ENSP00000431665;ENSP00000431935;ENSP00000432185;ENSP00000437042;10897;YIF1A;NP_065203;NM_020470;54TM;FinGER7;YIF1;YIF1P;O95070;YIF1A_HUMAN;	response to topologically incorrect protein; response to unfolded protein	http://www.ncbi.nlm.nih.gov/sites/entrez?db=gene&cmd=search&term=10897
PDPK1	3-phosphoinositide dependent protein kinase-1 [Source:HGNC Symbol;Acc:8816]	83.73	ENSG00000140992;ENSP00000268673;ENSP00000344220;ENSP00000346895;ENSP00000373876;ENSP00000395357;5170;PDPK1;NP_002604;NP_112558;NM_002613;NM_031268;PRO0461;O15530;PDPK1_HUMAN;		http://www.ncbi.nlm.nih.gov/sites/entrez?db=gene&cmd=search&term=5170
RASA1	RAS p21 protein activator (GTPase activating protein) 1 [Source:HGNC Symbol;Acc:9871]	83.44	ENSG00000145715;ENSP00000274376;ENSP00000411221;ENSP00000420905;ENSP00000422008;ENSP00000423395;ENSP00000433186;5921;RASA1;NP_002881;NP_072179;NM_002890;NM_022650;CM-AVM;CMAVM;p120GAP;p120RASGAP;PKWS;RASA;RASGAP;P20936;RASA1_HUMAN;	internal side of plasma membrane; intrinsic to internal side of plasma membrane; negative regulation of neuron apoptosis; negative regulation of Ras protein signal transduction; negative regulation of small GTPase mediated signal transduction; Ras GTPase activator activity	http://www.ncbi.nlm.nih.gov/sites/entrez?db=gene&cmd=search&term=5921
EXO1	exonuclease 1 [Source:HGNC Symbol;Acc:3511]	83.42	ENSG00000174371;ENSP00000311873;ENSP00000355505;ENSP00000355506;ENSP00000406652;ENSP00000412041;ENSP00000415531;ENSP00000428326;ENSP00000429720;ENSP00000430082;ENSP00000430251;9156;EXO1;NP_003677;NP_006018;NP_569082;NM_003686;NM_006027;NM_130398;HEX1;hExoI;EXO1_HUMAN;Q9UQ84;		http://www.ncbi.nlm.nih.gov/sites/entrez?db=gene&cmd=search&term=9156
CTSD	cathepsin D [Source:HGNC Symbol;Acc:2529]	83.34	ENSG00000117984;ENSP00000236671;ENSP00000356164;ENSP00000402586;ENSP00000404902;ENSP00000415036;1509;CTSD;NP_001900;NM_001909;CLN10;CPSD;CATD_HUMAN;P07339;	lysosome; lytic vacuole; vacuole	http://www.ncbi.nlm.nih.gov/sites/entrez?db=gene&cmd=search&term=1509
YWHAQ	tyrosine 3-monooxygenase/tryptophan 5-monooxygenase activation protein, theta polypeptide [Source:HGNC Symbol;Acc:12854]	83.2	ENSG00000134308;ENSP00000238081;ENSP00000371267;ENSP00000398990;ENSP00000443226;10971;YWHAQ;NP_006817;NM_006826;14-3-3;1C5;1433T_HUMAN;P27348;		http://www.ncbi.nlm.nih.gov/sites/entrez?db=gene&cmd=search&term=10971
HSP90B1	heat shock protein 90kDa beta (Grp94), member 1 [Source:HGNC Symbol;Acc:12028]	83.18	ENSG00000166598;ENSP00000299767;ENSP00000413047;ENSP00000443770;ENSP00000446266;ENSP00000446748;ENSP00000450215;7184;HSP90B1;NP_003290;NM_003299;GP96;GRP94;ENPL_HUMAN;P14625;	response to topologically incorrect protein; response to unfolded protein	http://www.ncbi.nlm.nih.gov/sites/entrez?db=gene&cmd=search&term=7184
STXBP2	syntaxin binding protein 2 [Source:HGNC Symbol;Acc:11445]	83.06	ENSG00000076944;ENSP00000221283;ENSP00000318233;ENSP00000409471;ENSP00000413606;ENSP00000446435;6813;STXBP2;NP_001120868;NP_008880;NM_001127396;NM_006949;Hunc18b;MUNC18-2;pp10122;UNC18-2;UNC18B;Q15833;STXB2_HUMAN;	lysosome; lytic vacuole; vacuole	http://www.ncbi.nlm.nih.gov/sites/entrez?db=gene&cmd=search&term=6813
HSP90AA1	heat shock protein 90kDa alpha (cytosolic), class A member 1 [Source:HGNC Symbol;Acc:5253]	82.37	ENSG00000080824;ENSP00000216281;ENSP00000335153;ENSP00000396189;ENSP00000450712;ENSP00000451400;ENSP00000452241;3320;HSP90AA1;NP_001017963;NP_005339;NM_001017963;NM_005348;FLJ31884;HSP86;Hsp89;HSP89A;Hsp90;HSP90A;HSP90N;HSPC1;HSPCA;HSPCAL1;HSPCAL4;HSPN;HS902_HUMAN;HS90A_HUMAN;P07900;Q14568;	response to topologically incorrect protein; response to unfolded protein	http://www.ncbi.nlm.nih.gov/sites/entrez?db=gene&cmd=search&term=3320
HSP90AB1	heat shock protein 90kDa alpha (cytosolic), class B member 1 [Source:HGNC Symbol;Acc:5258]	81.8	ENSG00000096384;ENSP00000325875;ENSP00000360609;ENSP00000360611;ENSP00000360617;ENSP00000360620;ENSP00000360709;ENSP00000397409;ENSP00000399096;ENSP00000400457;ENSP00000405093;3326;HSP90AB1;NP_031381;NM_007355;D6S182;HSP90-BETA;HSP90B;HSPC2;HSPCB;HS90B_HUMAN;P08238;	response to topologically incorrect protein; response to unfolded protein	http://www.ncbi.nlm.nih.gov/sites/entrez?db=gene&cmd=search&term=3326
DHX15	DEAH (Asp-Glu-Ala-His) box polypeptide 15 [Source:HGNC Symbol;Acc:2738]	81.8	ENSG00000109606;ENSP00000336741;ENSP00000437568;1665;DHX15;NP_001349;NM_001358;DBP1;DDX15;PRP43;PRPF43;PrPp43p;DHX15_HUMAN;O43143;		http://www.ncbi.nlm.nih.gov/sites/entrez?db=gene&cmd=search&term=1665
SOD1	superoxide dismutase 1, soluble [Source:HGNC Symbol;Acc:11179]	81.25	ENSG00000142168;ENSP00000270142;ENSP00000374645;ENSP00000444783;6647;SOD1;NP_000445;NM_000454;ALS1;homodimer;hSod1;IPOA;SOD;P00441;SODC_HUMAN;	negative regulation of neuron apoptosis	http://www.ncbi.nlm.nih.gov/sites/entrez?db=gene&cmd=search&term=6647
HSPA5	heat shock 70kDa protein 5 (glucose-regulated protein, 78kDa) [Source:HGNC Symbol;Acc:5238]	80.49	ENSG00000044574;ENSP00000324173;ENSP00000440776;3309;HSPA5;NP_005338;NM_005347;BIP;GRP78;GRP78_HUMAN;P11021;	response to topologically incorrect protein; response to unfolded protein	http://www.ncbi.nlm.nih.gov/sites/entrez?db=gene&cmd=search&term=3309
HIF1A	hypoxia inducible factor 1, alpha subunit (basic helix-loop-helix transcription factor) [Source:HGNC Symbol;Acc:4910]	79.69	ENSG00000100644;ENSP00000323326;ENSP00000338018;ENSP00000378439;ENSP00000378446;ENSP00000437955;ENSP00000446436;ENSP00000451696;3091;HIF1A;NP_001230013;NP_001521;NP_851397;NM_001243084;NM_001530;NM_181054;bHLHe78;HIF-1alpha;HIF1;HIF1-ALPHA;MOP1;PASD8;HIF1A_HUMAN;Q16665;		http://www.ncbi.nlm.nih.gov/sites/entrez?db=gene&cmd=search&term=3091
YWHAE	tyrosine 3-monooxygenase/tryptophan 5-monooxygenase activation protein, epsilon polypeptide [Source:HGNC Symbol;Acc:12851]	78.54	ENSG00000108953;ENSP00000264335;ENSP00000406058;7531;YWHAE;NP_006752;NM_006761;NR_024058;14-3-3E;FLJ45465;1433E_HUMAN;P62258;		http://www.ncbi.nlm.nih.gov/sites/entrez?db=gene&cmd=search&term=7531
HACL1	2-hydroxyacyl-CoA lyase 1 [Source:HGNC Symbol;Acc:17856]	5.48	ENSG00000131373;ENSP00000323811;ENSP00000373289;ENSP00000390699;ENSP00000391393;ENSP00000392796;ENSP00000395278;ENSP00000395352;ENSP00000403656;ENSP00000404883;26061;HACL1;NP_036392;NM_012260;2-HPCL;HPCL;HPCL2;PHYH2;HACL1_HUMAN;Q9UJ83;		http://www.ncbi.nlm.nih.gov/sites/entrez?db=gene&cmd=search&term=26061
OMA1	OMA1 homolog, zinc metallopeptidase (S. cerevisiae) [Source:HGNC Symbol;Acc:29661]	5.36	ENSG00000162600;ENSP00000351417;ENSP00000360270;ENSP00000391941;ENSP00000392978;ENSP00000395053;ENSP00000409589;ENSP00000416495;115209;OMA1;NP_660286;NM_145243;2010001O09Rik;FLJ33782;MPRP-1;YKR087C;ZMPOMA1;OMA1_HUMAN;Q96E52;		http://www.ncbi.nlm.nih.gov/sites/entrez?db=gene&cmd=search&term=115209
MANBA	mannosidase, beta A, lysosomal [Source:HGNC Symbol;Acc:6831]	5.32	ENSG00000109323;ENSP00000226578;ENSP00000422001;ENSP00000427322;4126;MANBA;NP_005899;NM_005908;MANB1;MANBA_HUMAN;O00462;		http://www.ncbi.nlm.nih.gov/sites/entrez?db=gene&cmd=search&term=4126
GPHN	gephyrin [Source:HGNC Symbol;Acc:15465]	5.15	ENSG00000171723;ENSP00000303019;ENSP00000312771;ENSP00000417901;ENSP00000438404;ENSP00000450442;ENSP00000450706;ENSP00000451056;ENSP00000451725;ENSP00000451790;ENSP00000451935;ENSP00000452009;ENSP00000452220;10243;GPHN;NP_001019389;NP_065857;NM_001024218;NM_020806;GEPH;GPH;GPHRYN;KIAA1385;GEPH_HUMAN;Q9NQX3;	coenzyme metabolic process; cofactor biosynthetic process; cofactor metabolic process	http://www.ncbi.nlm.nih.gov/sites/entrez?db=gene&cmd=search&term=10243
YIPF5	Yip1 domain family, member 5 [Source:HGNC Symbol;Acc:24877]	3.63	ENSG00000145817;ENSP00000274496;ENSP00000367224;ENSP00000397704;ENSP00000425422;ENSP00000428715;ENSP00000429777;ENSP00000445250;81555;YIPF5;NP_001020118;NP_110426;NM_001024947;NM_030799;FinGER5;SB140;SMAP-5;SMAP5;YIP1A;Q969M3;YIPF5_HUMAN;		http://www.ncbi.nlm.nih.gov/sites/entrez?db=gene&cmd=search&term=81555
SOD3	superoxide dismutase 3, extracellular [Source:HGNC Symbol;Acc:11181]	2.96	ENSG00000109610;ENSP00000371554;6649;SOD3;NP_003093;NM_003102;EC-SOD;P08294;SODE_HUMAN;		http://www.ncbi.nlm.nih.gov/sites/entrez?db=gene&cmd=search&term=6649
PGA4	pepsinogen 4, group I (pepsinogen A) [Source:HGNC Symbol;Acc:8886]	2.89	ENSG00000229183;ENSP00000367391;ENSP00000395402;ENSP00000402218;ENSP00000442757;ENSP00000443623;ENSP00000444981;643847;PGA4;NP_001073276;NM_001079808;P00790;PEPA_HUMAN;		http://www.ncbi.nlm.nih.gov/sites/entrez?db=gene&cmd=search&term=643847
PGA5	pepsinogen 5, group I (pepsinogen A) [Source:HGNC Symbol;Acc:8887]	2.88	ENSG00000256713;ENSP00000309542;ENSP00000408739;ENSP00000439127;ENSP00000441981;ENSP00000442356;ENSP00000445155;5222;PGA5;		http://www.ncbi.nlm.nih.gov/sites/entrez?db=gene&cmd=search&term=5222
PGA3	pepsinogen 3, group I (pepsinogen A) [Source:HGNC Symbol;Acc:8885]	2.87	ENSG00000229859;ENSP00000322192;ENSP00000409436;ENSP00000437553;ENSP00000439846;ENSP00000440177;ENSP00000442525;ENSP00000443732;643834;PGA3;NP_001073275;NM_001079807;	aspartic-type endopeptidase activity; aspartic-type peptidase activity; endopeptidase activity; peptidase activity; peptidase activity, acting on L-amino acid peptides	http://www.ncbi.nlm.nih.gov/sites/entrez?db=gene&cmd=search&term=643834
UBIAD1	UbiA prenyltransferase domain containing 1 [Source:HGNC Symbol;Acc:30791]	2.81	ENSG00000120942;ENSP00000366000;ENSP00000366006;29914;UBIAD1;NP_037451;NM_013319;RP4-796F18.1;SCCD;TERE1;Q9Y5Z9;UBIA1_HUMAN;	coenzyme biosynthetic process; coenzyme metabolic process; cofactor biosynthetic process; cofactor metabolic process	http://www.ncbi.nlm.nih.gov/sites/entrez?db=gene&cmd=search&term=29914
PGC	progastricsin (pepsinogen C) [Source:HGNC Symbol;Acc:8890]	2.74	ENSG00000096088;ENSP00000349094;ENSP00000362116;ENSP00000377819;ENSP00000399429;ENSP00000405094;ENSP00000405318;5225;PGC;NP_001159896;NP_002621;NM_001166424;NM_002630;P20142;PEPC_HUMAN;		http://www.ncbi.nlm.nih.gov/sites/entrez?db=gene&cmd=search&term=5225
COX10	COX10 homolog, cytochrome c oxidase assembly protein, heme A: farnesyltransferase (yeast) [Source:HGNC Symbol;Acc:2260]	2.73	ENSG00000006695;ENSP00000261643;ENSP00000397750;ENSP00000439494;ENSP00000443354;1352;COX10;NP_001294;NM_001303;COX10_HUMAN;Q12887;	cofactor biosynthetic process; cofactor metabolic process	http://www.ncbi.nlm.nih.gov/sites/entrez?db=gene&cmd=search&term=1352
YWHAH	tyrosine 3-monooxygenase/tryptophan 5-monooxygenase activation protein, eta polypeptide [Source:HGNC Symbol;Acc:12853]	2.69	ENSG00000128245;ENSP00000248975;ENSP00000380629;ENSP00000406747;ENSP00000408468;7533;YWHAH;NP_003396;NM_003405;YWHA1;1433F_HUMAN;Q04917;		http://www.ncbi.nlm.nih.gov/sites/entrez?db=gene&cmd=search&term=7533
YWHAB	tyrosine 3-monooxygenase/tryptophan 5-monooxygenase activation protein, beta polypeptide [Source:HGNC Symbol;Acc:12849]	2.54	ENSG00000166913;ENSP00000300161;ENSP00000361930;ENSP00000394558;ENSP00000394729;7529;YWHAB;NP_003395;NP_647539;NM_003404;NM_139323;GW128;YWHAA;1433B_HUMAN;P31946;		http://www.ncbi.nlm.nih.gov/sites/entrez?db=gene&cmd=search&term=7529
YWHAZ	tyrosine 3-monooxygenase/tryptophan 5-monooxygenase activation protein, zeta polypeptide [Source:HGNC Symbol;Acc:12855]	2.46	ENSG00000164924;ENSP00000309503;ENSP00000379278;ENSP00000379281;ENSP00000379283;ENSP00000379286;ENSP00000379287;ENSP00000379288;ENSP00000394880;ENSP00000395114;ENSP00000398599;ENSP00000416551;ENSP00000427801;ENSP00000428381;ENSP00000428775;ENSP00000428860;ENSP00000429041;ENSP00000429623;ENSP00000430058;ENSP00000430072;ENSP00000430219;7534;YWHAZ;NP_001129171;NP_001129172;NP_001129173;NP_001129174;…		http://www.ncbi.nlm.nih.gov/sites/entrez?db=gene&cmd=search&term=7534
PMS2	PMS2 postmeiotic segregation increased 2 (S. cerevisiae) [Source:HGNC Symbol;Acc:9122]	2.45	ENSG00000122512;ENSP00000265849;ENSP00000371758;ENSP00000371759;ENSP00000384308;ENSP00000392843;5395;PMS2;NP_000526;NM_000535;NR_003085;H_DJ0042M02.9;HNPCC4;PMS2CL;PMSL2;P54278;PMS2_HUMAN;PMS2L_HUMAN;Q68D20;		http://www.ncbi.nlm.nih.gov/sites/entrez?db=gene&cmd=search&term=5395
YWHAG	tyrosine 3-monooxygenase/tryptophan 5-monooxygenase activation protein, gamma polypeptide [Source:HGNC Symbol;Acc:12852]	2.42	ENSG00000170027;ENSP00000306330;ENSP00000390645;ENSP00000443803;7532;YWHAG;NP_036611;NM_012479;14-3-3GAMMA;1433G_HUMAN;P61981;		http://www.ncbi.nlm.nih.gov/sites/entrez?db=gene&cmd=search&term=7532
BACE2	beta-site APP-cleaving enzyme 2 [Source:HGNC Symbol;Acc:934]	2.37	ENSG00000182240;ENSP00000327528;ENSP00000332979;ENSP00000333854;ENSP00000439391;25825;BACE2;NP_036237;NP_620476;NP_620477;NM_012105;NM_138991;NM_138992;AEPLC;ALP56;ASP21;BAE2;CEAP1;DRAP;BACE2_HUMAN;Q9Y5Z0;	amyloid precursor protein metabolic process; aspartic-type endopeptidase activity; aspartic-type peptidase activity; endopeptidase activity; peptidase activity; peptidase activity, acting on L-amino acid peptides	http://www.ncbi.nlm.nih.gov/sites/entrez?db=gene&cmd=search&term=25825
BACE1	beta-site APP-cleaving enzyme 1 [Source:HGNC Symbol;Acc:933]	2.33	ENSG00000186318;ENSP00000292095;ENSP00000318585;ENSP00000376667;ENSP00000402228;ENSP00000403685;ENSP00000422461;ENSP00000424536;ENSP00000431848;ENSP00000434486;ENSP00000437151;23621;BACE1;NP_001193977;NP_001193978;NP_036236;NP_620427;NP_620428;NP_620429;NM_001207048;NM_001207049;NM_012104;NM_138971;NM_138972;NM_138973;ASP2;BACE;HSPC104;BACE1_HUMAN;P56817;	aspartic-type endopeptidase activity; aspartic-type peptidase activity; endopeptidase activity; peptidase activity; peptidase activity, acting on L-amino acid peptides	http://www.ncbi.nlm.nih.gov/sites/entrez?db=gene&cmd=search&term=23621
C19orf79	chromosome 19 open reading frame 79 [Source:HGNC Symbol;Acc:40038]	2.31	ENSG00000229833;ENSP00000392303;100131801;C19orf79;NP_001164626;NM_001171155;NR_033242;		http://www.ncbi.nlm.nih.gov/sites/entrez?db=gene&cmd=search&term=100131801
