# Supplementary material for: Genetic studies in Drosophila and humans support a model for the concerted function of CISD2, PPT1 and CLN3 in disease
Source: Biol Open. 2014 Apr 4;3(5):342–52. doi: 10.1242/bio.20147559 (PMC4021356; doi:10.1242/bio.20147559)
Supplement: Supplementary Material [file supp_bio.20147559_Jones_Table_S10_Random_Sets_of_Genes.xls]

## Sheet: Sheet2
From Table S3					From human genome
Set 1	OPN4	SNCA	ULK1		Set 1	EPS8L1	IP6K1	MOGS
Set 2	ATG7	OPN4	PARK2		Set 2	MYBBP1A	SLC27A2	ZNF625
Set 3	PARK2	PINK1	SOD2		Set 3	CLEC1A	HDAC9	NLGN1
Set 4	OPN3	OPN4	ULK1		Set 4	AMOTL2	CCDC160	COX15
Set 5	OPN4	PARK2	SNCA		Set 5	FAM53B	KBTBD8	RACGAP1
Set 6	OPN3	PARK7	SNCA		Set 6	LIPH	OPALIN	PSMG4
Set 7	OPN4	PARK7	SOD1		Set 7	CHRAC1	DDR1	VWC2
Set 8	ATG7	SNCA	SOD1		Set 8	LOC646508	OTX1	TBC1D9B
Set 9	ATG7	ATX3	PARK7		Set 9	HLA-DRA	KRT75	TBL3
Set 10	OPN3	SOD1	SOD2		Set 10	SAT1	ZAR1	ZNF844
Set 11	ATX3	ATG7	PARK2		Set 11	HSFX2	SH2B3	SMR3A
Set 12	PARK2	PARK7	SNCA		Set 12	IFNA5	MIR598	PHLDA2
Set 13	ATM	OPN4	SNCA		Set 13	KCNQ2	POTEB	TIMM22
Set 14	OPN3	PARK2	ULK2		Set 14	HMP19	LDHAL6B	SYNDIG1
Set 15	ATG7	OPN3	ULK1		Set 15	C9orf116	SPG11	TUBB4A
Set 16	ATX3	OPN4	SOD1		Set 16	CX3CR1	FOXA3	NPTX1
Set 17	ATM	OPN4	SOD2		Set 17	DSCR4	RAB3A	TELO2
Set 18	PARK2	SOD2	ULK2		Set 18	CSDC2	SPATA1	ZC3H6
Set 19	ATM	PARK7	SOD2		Set 19	ENTPD6	KIAA1614	ZNF26
Set 20	SOD2	ULK1	ULK2		Set 20	CMTM8	PGM1	PRR7
					Set 21	SIRT4	REXO1L1	RARS
					Set 22	RCL1	PRKCA	NT5C1A
					Set 23	NEU1	MBNL1	FFAR1
					Set 24	HPCAL4	MB	ACP1
					Set 25	FNBP1	EBNA1BP2	COL10A1
					Set 26	ATP1B4	TNNT1	SYCE1L
					Set 27	KCTD7	C8ORF4	GPR160
					Set 28	BHLHE41	PLEKHH3	FCER1G
					Set 29	GBP3	TXNRD3NB	LARS
					Set 30	HTR5A	SLC38A2	LY6G6F
					Set 31	AHDC1	MTMR4	PIDD
					Set 32	DEPDC4	STX11	TRAK2
					Set 33	C5ORF20	ETFDH	NAP1L5
					Set 34	FAM19A2	PPP6R1	IL24
					Set 35	ANKRD29	OR8B8	SLC7A11
					Set 36	PKNOX2	LIPT1	OR4F5
					Set 37	SSBP4	IDI1	GTPBP4
					Set 38	C6ORF99	UAP1	OR8K5
					Set 39	MAPK6	HOXC10	ILF3
					Set 40	OR12D2	CYB5D2	ZNF560
					Set 41	IL5	ABLIM1	TMC5
					Set 42	HOXA6	MAGEA12	AAAS
					Set 43	ZNF329	TBCE	HTR2C
					Set 44	MIB1	BICC1	FER1L6
					Set 45	GMPPA	NT5C2	ZNF474
					Set 46	ELANE	DTX3	CCDC84
					Set 47	IL6	HIST2H2AA3	MIPOL1
					Set 48	MTBP	TARS	PPP2R2D
					Set 49	FUS	ZNF474	CDK12
					Set 50	KIAA0913	CLIC1	CNTN1
					Set 51	STX4	OR4A15	U2AF2
					Set 52	SLC4A4	PDHA2	KCNK6
					Set 53	SLC35B3	LY6G6E	RCC2
					Set 54	INSIG2	PON2	WDR85
					Set 55	CDH4	TRPM4	KIAA1462
					Set 56	BCL2L1	SERTAD2	TMEM59L
					Set 57	FN1	OSMR	S100A4
					Set 58	CEACAM4	CT45A1	ZNF672
					Set 59	OR2AT4	PPP1R10	ARRDC4
					Set 60	DEFB121	MED11	SNRNP70
					Set 61	CCNI2	PLXNB1	SHC4
					Set 62	ZFP57	UBE2L6	KIR3DL2
					Set 63	CDHR5	MRPL53	CATSPERG
					Set 64	NR2F6	PKLR	CETN2
					Set 65	YWHAE	CCDC126	MS4A5
					Set 66	C3ORF65	MDM4	KRT37
					Set 67	PPME1	ARHGAP5	ZNF629
					Set 68	GATAD2A	ZNF843	SLC39A2
					Set 69	CUTC	CFB	SP6
					Set 70	EIF6	DENND4C	SCAMP4
					Set 71	CIAPIN1	CPA2	PTPN2
					Set 72	C14ORF102	ZACN	CPNE3
					Set 73	DUX4L3	SLC22A31	PNMAL1
					Set 74	GOLGA6L10	LRRC40	C21ORF2
					Set 75	ACCSL	ATP5J	NCS1
					Set 76	MED20	KIAA1731	KIAA0564
					Set 77	ALPPL2	TK1	MCART1
					Set 78	PIAS1	PAPD4	BUB1
					Set 79	PDPR	ZNF835	SPTLC2
					Set 80	ABCF3	TSPEAR	TGFB1
					Set 81	OR8A1	PDCD4	KRTAP5-9
					Set 82	BOLA2B	WSCD2	SAMD10
					Set 83	SPATA7	ESYT1	FZD3
					Set 84	AGPS	SYNGR3	FUNDC2
					Set 85	FBXL8	NCR3	PARK7
					Set 86	AMBN	OR52D1	ARFGAP2
					Set 87	IFIT1	GCGR	POU5F1
					Set 88	XAGE5	NUDT13	MX1
					Set 89	PLCH1	OR5L1	SLC9A2
					Set 90	ABCB7	C12ORF74	ZFYVE16
					Set 91	PRR23B	OVCA2	GIP
					Set 92	ASUN	CLDN16	SAMM50
					Set 93	NAV1	RNF25	VPS54
					Set 94	HERC6	APAF1	APCDD1L
					Set 95	ZNF571	CXORF59	STAC2
					Set 96	WHSC1	VARS2	XKRY
					Set 97	DYNC1I2	SLC30A3	ETHE1
					Set 98	TMEM41B	RNF39	DNA2
					Set 99	CTSL1	GDF3	MUC21
					Set 100	HLA-DQA1	LRRC6	SERINC1
